# Supplementary material for: Defining shapes of two-dimensional crystals with undefinable edge energies
Source: Nat Comput Sci. 2022 Nov 28;2(11):729–35. doi: 10.1038/s43588-022-00347-5 (PMC10766541; doi:10.1038/s43588-022-00347-5)
Supplement: Supplementary file 3 — Atomic structures of Fig 1b in the CIF format. [file 43588_2022_347_MOESM3_ESM.cif]

data_AgNO2\non-symm
_audit_creation_date              2022-09-25
_audit_creation_method            'Materials Studio'
_symmetry_space_group_name_H-M    'P1'
_symmetry_Int_Tables_number       1
_symmetry_cell_setting            triclinic
loop_
_symmetry_equiv_pos_as_xyz
  x,y,z
_cell_length_a                    40.6960
_cell_length_b                    59.1822
_cell_length_c                    15.0000
_cell_angle_alpha                 90.0000
_cell_angle_beta                  90.0000
_cell_angle_gamma                 79.5429
loop_
_atom_site_label
_atom_site_type_symbol
_atom_site_fract_x
_atom_site_fract_y
_atom_site_fract_z
_atom_site_U_iso_or_equiv
_atom_site_adp_type
_atom_site_occupancy
Ag1    Ag    0.46400   0.26677   0.50000   0.01267  Uiso   1.00
N2     N     0.45957   0.30265   0.52263   0.01267  Uiso   1.00
O3     O     0.47002   0.31442   0.46046   0.01267  Uiso   1.00
O4     O     0.44726   0.31247   0.58975   0.01267  Uiso   1.00
Ag5    Ag    0.54733   0.26677   0.50000   0.01267  Uiso   1.00
N6     N     0.54290   0.30265   0.52263   0.01267  Uiso   1.00
O7     O     0.55335   0.31442   0.46046   0.01267  Uiso   1.00
O8     O     0.53060   0.31247   0.58975   0.01267  Uiso   1.00
Ag9    Ag    0.63066   0.26677   0.50000   0.01267  Uiso   1.00
N10    N     0.62623   0.30265   0.52263   0.01267  Uiso   1.00
O11    O     0.63669   0.31442   0.46046   0.01267  Uiso   1.00
O12    O     0.61393   0.31247   0.58975   0.01267  Uiso   1.00
Ag13   Ag    0.38066   0.35010   0.50000   0.01267  Uiso   1.00
N14    N     0.37623   0.38599   0.52263   0.01267  Uiso   1.00
O15    O     0.38669   0.39775   0.46046   0.01267  Uiso   1.00
O16    O     0.36393   0.39580   0.58975   0.01267  Uiso   1.00
Ag17   Ag    0.46400   0.35010   0.50000   0.01267  Uiso   1.00
N18    N     0.45957   0.38599   0.52263   0.01267  Uiso   1.00
O19    O     0.47002   0.39775   0.46046   0.01267  Uiso   1.00
O20    O     0.44726   0.39580   0.58975   0.01267  Uiso   1.00
Ag21   Ag    0.54733   0.35010   0.50000   0.01267  Uiso   1.00
N22    N     0.54290   0.38599   0.52263   0.01267  Uiso   1.00
O23    O     0.55335   0.39775   0.46046   0.01267  Uiso   1.00
O24    O     0.53060   0.39580   0.58975   0.01267  Uiso   1.00
Ag25   Ag    0.63066   0.35010   0.50000   0.01267  Uiso   1.00
N26    N     0.62623   0.38599   0.52263   0.01267  Uiso   1.00
O27    O     0.63669   0.39775   0.46046   0.01267  Uiso   1.00
O28    O     0.61393   0.39580   0.58975   0.01267  Uiso   1.00
Ag29   Ag    0.71400   0.35010   0.50000   0.01267  Uiso   1.00
N30    N     0.70957   0.38599   0.52263   0.01267  Uiso   1.00
O31    O     0.72002   0.39775   0.46046   0.01267  Uiso   1.00
O32    O     0.69726   0.39580   0.58975   0.01267  Uiso   1.00
Ag33   Ag    0.29733   0.43343   0.50000   0.01267  Uiso   1.00
N34    N     0.29290   0.46932   0.52263   0.01267  Uiso   1.00
O35    O     0.30335   0.48108   0.46046   0.01267  Uiso   1.00
O36    O     0.28060   0.47914   0.58975   0.01267  Uiso   1.00
Ag37   Ag    0.38066   0.43343   0.50000   0.01267  Uiso   1.00
N38    N     0.37623   0.46932   0.52263   0.01267  Uiso   1.00
O39    O     0.38669   0.48108   0.46046   0.01267  Uiso   1.00
O40    O     0.36393   0.47914   0.58975   0.01267  Uiso   1.00
Ag41   Ag    0.46400   0.43343   0.50000   0.01267  Uiso   1.00
N42    N     0.45957   0.46932   0.52263   0.01267  Uiso   1.00
O43    O     0.47002   0.48108   0.46046   0.01267  Uiso   1.00
O44    O     0.44726   0.47914   0.58975   0.01267  Uiso   1.00
Ag45   Ag    0.54733   0.43343   0.50000   0.01267  Uiso   1.00
N46    N     0.54290   0.46932   0.52263   0.01267  Uiso   1.00
O47    O     0.55335   0.48108   0.46046   0.01267  Uiso   1.00
O48    O     0.53060   0.47914   0.58975   0.01267  Uiso   1.00
Ag49   Ag    0.63066   0.43343   0.50000   0.01267  Uiso   1.00
N50    N     0.62623   0.46932   0.52263   0.01267  Uiso   1.00
O51    O     0.63669   0.48108   0.46046   0.01267  Uiso   1.00
O52    O     0.61393   0.47914   0.58975   0.01267  Uiso   1.00
Ag53   Ag    0.71400   0.43343   0.50000   0.01267  Uiso   1.00
N54    N     0.70957   0.46932   0.52263   0.01267  Uiso   1.00
O55    O     0.72002   0.48108   0.46046   0.01267  Uiso   1.00
O56    O     0.69726   0.47914   0.58975   0.01267  Uiso   1.00
Ag57   Ag    0.79733   0.43343   0.50000   0.01267  Uiso   1.00
N58    N     0.79290   0.46932   0.52263   0.01267  Uiso   1.00
O59    O     0.80335   0.48108   0.46046   0.01267  Uiso   1.00
O60    O     0.78060   0.47914   0.58975   0.01267  Uiso   1.00
Ag61   Ag    0.21400   0.51677   0.50000   0.01267  Uiso   1.00
N62    N     0.20957   0.55265   0.52263   0.01267  Uiso   1.00
O63    O     0.22002   0.56442   0.46046   0.01267  Uiso   1.00
O64    O     0.19726   0.56247   0.58975   0.01267  Uiso   1.00
Ag65   Ag    0.29733   0.51677   0.50000   0.01267  Uiso   1.00
N66    N     0.29290   0.55265   0.52263   0.01267  Uiso   1.00
O67    O     0.30335   0.56442   0.46046   0.01267  Uiso   1.00
O68    O     0.28060   0.56247   0.58975   0.01267  Uiso   1.00
Ag69   Ag    0.38066   0.51677   0.50000   0.01267  Uiso   1.00
N70    N     0.37623   0.55265   0.52263   0.01267  Uiso   1.00
O71    O     0.38669   0.56442   0.46046   0.01267  Uiso   1.00
O72    O     0.36393   0.56247   0.58975   0.01267  Uiso   1.00
Ag73   Ag    0.46400   0.51677   0.50000   0.01267  Uiso   1.00
N74    N     0.45957   0.55265   0.52263   0.01267  Uiso   1.00
O75    O     0.47002   0.56442   0.46046   0.01267  Uiso   1.00
O76    O     0.44726   0.56247   0.58975   0.01267  Uiso   1.00
Ag77   Ag    0.54733   0.51677   0.50000   0.01267  Uiso   1.00
N78    N     0.54290   0.55265   0.52263   0.01267  Uiso   1.00
O79    O     0.55335   0.56442   0.46046   0.01267  Uiso   1.00
O80    O     0.53060   0.56247   0.58975   0.01267  Uiso   1.00
Ag81   Ag    0.63066   0.51677   0.50000   0.01267  Uiso   1.00
N82    N     0.62623   0.55265   0.52263   0.01267  Uiso   1.00
O83    O     0.63669   0.56442   0.46046   0.01267  Uiso   1.00
O84    O     0.61393   0.56247   0.58975   0.01267  Uiso   1.00
Ag85   Ag    0.71400   0.51677   0.50000   0.01267  Uiso   1.00
N86    N     0.70957   0.55265   0.52263   0.01267  Uiso   1.00
O87    O     0.72002   0.56442   0.46046   0.01267  Uiso   1.00
O88    O     0.69726   0.56247   0.58975   0.01267  Uiso   1.00
Ag89   Ag    0.79733   0.51677   0.50000   0.01267  Uiso   1.00
N90    N     0.79290   0.55265   0.52263   0.01267  Uiso   1.00
O91    O     0.80335   0.56442   0.46046   0.01267  Uiso   1.00
O92    O     0.78060   0.56247   0.58975   0.01267  Uiso   1.00
Ag93   Ag    0.88066   0.51677   0.50000   0.01267  Uiso   1.00
N94    N     0.87623   0.55265   0.52263   0.01267  Uiso   1.00
O95    O     0.88669   0.56442   0.46046   0.01267  Uiso   1.00
O96    O     0.86393   0.56247   0.58975   0.01267  Uiso   1.00
Ag97   Ag    0.13066   0.60010   0.50000   0.01267  Uiso   1.00
N98    N     0.12623   0.63599   0.52263   0.01267  Uiso   1.00
O99    O     0.13669   0.64775   0.46046   0.01267  Uiso   1.00
O100   O     0.11393   0.64580   0.58975   0.01267  Uiso   1.00
Ag101  Ag    0.21400   0.60010   0.50000   0.01267  Uiso   1.00
N102   N     0.20957   0.63599   0.52263   0.01267  Uiso   1.00
O103   O     0.22002   0.64775   0.46046   0.01267  Uiso   1.00
O104   O     0.19726   0.64580   0.58975   0.01267  Uiso   1.00
Ag105  Ag    0.29733   0.60010   0.50000   0.01267  Uiso   1.00
N106   N     0.29290   0.63599   0.52263   0.01267  Uiso   1.00
O107   O     0.30335   0.64775   0.46046   0.01267  Uiso   1.00
O108   O     0.28060   0.64580   0.58975   0.01267  Uiso   1.00
Ag109  Ag    0.38066   0.60010   0.50000   0.01267  Uiso   1.00
N110   N     0.37623   0.63599   0.52263   0.01267  Uiso   1.00
O111   O     0.38669   0.64775   0.46046   0.01267  Uiso   1.00
O112   O     0.36393   0.64580   0.58975   0.01267  Uiso   1.00
Ag113  Ag    0.46400   0.60010   0.50000   0.01267  Uiso   1.00
N114   N     0.45957   0.63599   0.52263   0.01267  Uiso   1.00
O115   O     0.47002   0.64775   0.46046   0.01267  Uiso   1.00
O116   O     0.44726   0.64580   0.58975   0.01267  Uiso   1.00
Ag117  Ag    0.54733   0.60010   0.50000   0.01267  Uiso   1.00
N118   N     0.54290   0.63599   0.52263   0.01267  Uiso   1.00
O119   O     0.55335   0.64775   0.46046   0.01267  Uiso   1.00
O120   O     0.53060   0.64580   0.58975   0.01267  Uiso   1.00
Ag121  Ag    0.63066   0.60010   0.50000   0.01267  Uiso   1.00
N122   N     0.62623   0.63599   0.52263   0.01267  Uiso   1.00
O123   O     0.63669   0.64775   0.46046   0.01267  Uiso   1.00
O124   O     0.61393   0.64580   0.58975   0.01267  Uiso   1.00
Ag125  Ag    0.71400   0.60010   0.50000   0.01267  Uiso   1.00
N126   N     0.70957   0.63599   0.52263   0.01267  Uiso   1.00
O127   O     0.72002   0.64775   0.46046   0.01267  Uiso   1.00
O128   O     0.69726   0.64580   0.58975   0.01267  Uiso   1.00
Ag129  Ag    0.79733   0.60010   0.50000   0.01267  Uiso   1.00
N130   N     0.79290   0.63599   0.52263   0.01267  Uiso   1.00
O131   O     0.80335   0.64775   0.46046   0.01267  Uiso   1.00
O132   O     0.78060   0.64580   0.58975   0.01267  Uiso   1.00
Ag133  Ag    0.88066   0.60010   0.50000   0.01267  Uiso   1.00
N134   N     0.87623   0.63599   0.52263   0.01267  Uiso   1.00
O135   O     0.88669   0.64775   0.46046   0.01267  Uiso   1.00
O136   O     0.86393   0.64580   0.58975   0.01267  Uiso   1.00
Ag137  Ag    0.13066   0.68343   0.50000   0.01267  Uiso   1.00
N138   N     0.12623   0.71932   0.52263   0.01267  Uiso   1.00
O139   O     0.13669   0.73108   0.46046   0.01267  Uiso   1.00
O140   O     0.11393   0.72914   0.58975   0.01267  Uiso   1.00
Ag141  Ag    0.21400   0.68343   0.50000   0.01267  Uiso   1.00
N142   N     0.20957   0.71932   0.52263   0.01267  Uiso   1.00
O143   O     0.22002   0.73108   0.46046   0.01267  Uiso   1.00
O144   O     0.19726   0.72914   0.58975   0.01267  Uiso   1.00
Ag145  Ag    0.29733   0.68343   0.50000   0.01267  Uiso   1.00
N146   N     0.29290   0.71932   0.52263   0.01267  Uiso   1.00
O147   O     0.30335   0.73108   0.46046   0.01267  Uiso   1.00
O148   O     0.28060   0.72914   0.58975   0.01267  Uiso   1.00
Ag149  Ag    0.38066   0.68343   0.50000   0.01267  Uiso   1.00
N150   N     0.37623   0.71932   0.52263   0.01267  Uiso   1.00
O151   O     0.38669   0.73108   0.46046   0.01267  Uiso   1.00
O152   O     0.36393   0.72914   0.58975   0.01267  Uiso   1.00
Ag153  Ag    0.46400   0.68343   0.50000   0.01267  Uiso   1.00
N154   N     0.45957   0.71932   0.52263   0.01267  Uiso   1.00
O155   O     0.47002   0.73108   0.46046   0.01267  Uiso   1.00
O156   O     0.44726   0.72914   0.58975   0.01267  Uiso   1.00
Ag157  Ag    0.54733   0.68343   0.50000   0.01267  Uiso   1.00
N158   N     0.54290   0.71932   0.52263   0.01267  Uiso   1.00
O159   O     0.55335   0.73108   0.46046   0.01267  Uiso   1.00
O160   O     0.53060   0.72914   0.58975   0.01267  Uiso   1.00
Ag161  Ag    0.63066   0.68343   0.50000   0.01267  Uiso   1.00
N162   N     0.62623   0.71932   0.52263   0.01267  Uiso   1.00
O163   O     0.63669   0.73108   0.46046   0.01267  Uiso   1.00
O164   O     0.61393   0.72914   0.58975   0.01267  Uiso   1.00
Ag165  Ag    0.71400   0.68343   0.50000   0.01267  Uiso   1.00
N166   N     0.70957   0.71932   0.52263   0.01267  Uiso   1.00
O167   O     0.72002   0.73108   0.46046   0.01267  Uiso   1.00
O168   O     0.69726   0.72914   0.58975   0.01267  Uiso   1.00
Ag169  Ag    0.79733   0.68343   0.50000   0.01267  Uiso   1.00
N170   N     0.79290   0.71932   0.52263   0.01267  Uiso   1.00
O171   O     0.80335   0.73108   0.46046   0.01267  Uiso   1.00
O172   O     0.78060   0.72914   0.58975   0.01267  Uiso   1.00
Ag173  Ag    0.88066   0.68343   0.50000   0.01267  Uiso   1.00
N174   N     0.87623   0.71932   0.52263   0.01267  Uiso   1.00
O175   O     0.88669   0.73108   0.46046   0.01267  Uiso   1.00
O176   O     0.86393   0.72914   0.58975   0.01267  Uiso   1.00
Ag177  Ag    0.13066   0.76677   0.50000   0.01267  Uiso   1.00
Ag178  Ag    0.21400   0.76677   0.50000   0.01267  Uiso   1.00
N179   N     0.20957   0.80265   0.52263   0.01267  Uiso   1.00
O180   O     0.22002   0.81442   0.46046   0.01267  Uiso   1.00
O181   O     0.19726   0.81247   0.58975   0.01267  Uiso   1.00
Ag182  Ag    0.29733   0.76677   0.50000   0.01267  Uiso   1.00
N183   N     0.29290   0.80265   0.52263   0.01267  Uiso   1.00
O184   O     0.30335   0.81442   0.46046   0.01267  Uiso   1.00
O185   O     0.28060   0.81247   0.58975   0.01267  Uiso   1.00
Ag186  Ag    0.38066   0.76677   0.50000   0.01267  Uiso   1.00
N187   N     0.37623   0.80265   0.52263   0.01267  Uiso   1.00
O188   O     0.38669   0.81442   0.46046   0.01267  Uiso   1.00
O189   O     0.36393   0.81247   0.58975   0.01267  Uiso   1.00
Ag190  Ag    0.46400   0.76677   0.50000   0.01267  Uiso   1.00
N191   N     0.45957   0.80265   0.52263   0.01267  Uiso   1.00
O192   O     0.47002   0.81442   0.46046   0.01267  Uiso   1.00
O193   O     0.44726   0.81247   0.58975   0.01267  Uiso   1.00
Ag194  Ag    0.54733   0.76677   0.50000   0.01267  Uiso   1.00
N195   N     0.54290   0.80265   0.52263   0.01267  Uiso   1.00
O196   O     0.55335   0.81442   0.46046   0.01267  Uiso   1.00
O197   O     0.53060   0.81247   0.58975   0.01267  Uiso   1.00
Ag198  Ag    0.63066   0.76677   0.50000   0.01267  Uiso   1.00
N199   N     0.62623   0.80265   0.52263   0.01267  Uiso   1.00
O200   O     0.63669   0.81442   0.46046   0.01267  Uiso   1.00
O201   O     0.61393   0.81247   0.58975   0.01267  Uiso   1.00
Ag202  Ag    0.71400   0.76677   0.50000   0.01267  Uiso   1.00
N203   N     0.70957   0.80265   0.52263   0.01267  Uiso   1.00
O204   O     0.72002   0.81442   0.46046   0.01267  Uiso   1.00
O205   O     0.69726   0.81247   0.58975   0.01267  Uiso   1.00
Ag206  Ag    0.79733   0.76677   0.50000   0.01267  Uiso   1.00
N207   N     0.79290   0.80265   0.52263   0.01267  Uiso   1.00
O208   O     0.80335   0.81442   0.46046   0.01267  Uiso   1.00
O209   O     0.78060   0.81247   0.58975   0.01267  Uiso   1.00
Ag210  Ag    0.88066   0.76677   0.50000   0.01267  Uiso   1.00
Ag211  Ag    0.21400   0.85010   0.50000   0.01267  Uiso   1.00
Ag212  Ag    0.29733   0.85010   0.50000   0.01267  Uiso   1.00
N213   N     0.29290   0.88599   0.52263   0.01267  Uiso   1.00
O214   O     0.30335   0.89775   0.46046   0.01267  Uiso   1.00
O215   O     0.28060   0.89580   0.58975   0.01267  Uiso   1.00
Ag216  Ag    0.38066   0.85010   0.50000   0.01267  Uiso   1.00
N217   N     0.37623   0.88599   0.52263   0.01267  Uiso   1.00
O218   O     0.38669   0.89775   0.46046   0.01267  Uiso   1.00
O219   O     0.36393   0.89580   0.58975   0.01267  Uiso   1.00
Ag220  Ag    0.46400   0.85010   0.50000   0.01267  Uiso   1.00
N221   N     0.45957   0.88599   0.52263   0.01267  Uiso   1.00
O222   O     0.47002   0.89775   0.46046   0.01267  Uiso   1.00
O223   O     0.44726   0.89580   0.58975   0.01267  Uiso   1.00
Ag224  Ag    0.54733   0.85010   0.50000   0.01267  Uiso   1.00
N225   N     0.54290   0.88599   0.52263   0.01267  Uiso   1.00
O226   O     0.55335   0.89775   0.46046   0.01267  Uiso   1.00
O227   O     0.53060   0.89580   0.58975   0.01267  Uiso   1.00
Ag228  Ag    0.63066   0.85010   0.50000   0.01267  Uiso   1.00
N229   N     0.62623   0.88599   0.52263   0.01267  Uiso   1.00
O230   O     0.63669   0.89775   0.46046   0.01267  Uiso   1.00
O231   O     0.61393   0.89580   0.58975   0.01267  Uiso   1.00
Ag232  Ag    0.71400   0.85010   0.50000   0.01267  Uiso   1.00
N233   N     0.70957   0.88599   0.52263   0.01267  Uiso   1.00
O234   O     0.72002   0.89775   0.46046   0.01267  Uiso   1.00
O235   O     0.69726   0.89580   0.58975   0.01267  Uiso   1.00
Ag236  Ag    0.79733   0.85010   0.50000   0.01267  Uiso   1.00
Ag237  Ag    0.29733   0.93343   0.50000   0.01267  Uiso   1.00
Ag238  Ag    0.38066   0.93343   0.50000   0.01267  Uiso   1.00
Ag239  Ag    0.46400   0.93343   0.50000   0.01267  Uiso   1.00
Ag240  Ag    0.54733   0.93343   0.50000   0.01267  Uiso   1.00
Ag241  Ag    0.63066   0.93343   0.50000   0.01267  Uiso   1.00
Ag242  Ag    0.71400   0.93343   0.50000   0.01267  Uiso   1.00
loop_
_geom_bond_atom_site_label_1
_geom_bond_atom_site_label_2
_geom_bond_distance
_geom_bond_site_symmetry_2
_ccdc_geom_bond_type
Ag1    N2      2.126   .     S
Ag1    Ag5     3.391   .     S
N2     O3      1.282   .     S
N2     O4      1.223   .     S
O3     Ag17    2.164   .     S
Ag5    N6      2.126   .     S
Ag5    Ag9     3.391   .     S
N6     O7      1.282   .     S
N6     O8      1.223   .     S
O7     Ag21    2.164   .     S
Ag9    N10     2.126   .     S
N10    O11     1.282   .     S
N10    O12     1.223   .     S
O11    Ag25    2.164   .     S
Ag13   N14     2.126   .     S
Ag13   Ag17    3.391   .     S
N14    O15     1.282   .     S
N14    O16     1.223   .     S
O15    Ag37    2.164   .     S
Ag17   N18     2.126   .     S
Ag17   Ag21    3.391   .     S
N18    O19     1.282   .     S
N18    O20     1.223   .     S
O19    Ag41    2.164   .     S
Ag21   N22     2.126   .     S
Ag21   Ag25    3.391   .     S
N22    O23     1.282   .     S
N22    O24     1.223   .     S
O23    Ag45    2.164   .     S
Ag25   N26     2.126   .     S
Ag25   Ag29    3.391   .     S
N26    O27     1.282   .     S
N26    O28     1.223   .     S
O27    Ag49    2.164   .     S
Ag29   N30     2.126   .     S
N30    O31     1.282   .     S
N30    O32     1.223   .     S
O31    Ag53    2.164   .     S
Ag33   N34     2.126   .     S
Ag33   Ag37    3.391   .     S
N34    O35     1.282   .     S
N34    O36     1.223   .     S
O35    Ag65    2.164   .     S
Ag37   N38     2.126   .     S
Ag37   Ag41    3.391   .     S
N38    O39     1.282   .     S
N38    O40     1.223   .     S
O39    Ag69    2.164   .     S
Ag41   N42     2.126   .     S
Ag41   Ag45    3.391   .     S
N42    O43     1.282   .     S
N42    O44     1.223   .     S
O43    Ag73    2.164   .     S
Ag45   N46     2.126   .     S
Ag45   Ag49    3.391   .     S
N46    O47     1.282   .     S
N46    O48     1.223   .     S
O47    Ag77    2.164   .     S
Ag49   N50     2.126   .     S
Ag49   Ag53    3.391   .     S
N50    O51     1.282   .     S
N50    O52     1.223   .     S
O51    Ag81    2.164   .     S
Ag53   N54     2.126   .     S
Ag53   Ag57    3.391   .     S
N54    O55     1.282   .     S
N54    O56     1.223   .     S
O55    Ag85    2.164   .     S
Ag57   N58     2.126   .     S
N58    O59     1.282   .     S
N58    O60     1.223   .     S
O59    Ag89    2.164   .     S
Ag61   N62     2.126   .     S
Ag61   Ag65    3.391   .     S
N62    O63     1.282   .     S
N62    O64     1.223   .     S
O63    Ag101   2.164   .     S
Ag65   N66     2.126   .     S
Ag65   Ag69    3.391   .     S
N66    O67     1.282   .     S
N66    O68     1.223   .     S
O67    Ag105   2.164   .     S
Ag69   N70     2.126   .     S
Ag69   Ag73    3.391   .     S
N70    O71     1.282   .     S
N70    O72     1.223   .     S
O71    Ag109   2.164   .     S
Ag73   N74     2.126   .     S
Ag73   Ag77    3.391   .     S
N74    O75     1.282   .     S
N74    O76     1.223   .     S
O75    Ag113   2.164   .     S
Ag77   N78     2.126   .     S
Ag77   Ag81    3.391   .     S
N78    O79     1.282   .     S
N78    O80     1.223   .     S
O79    Ag117   2.164   .     S
Ag81   N82     2.126   .     S
Ag81   Ag85    3.391   .     S
N82    O83     1.282   .     S
N82    O84     1.223   .     S
O83    Ag121   2.164   .     S
Ag85   N86     2.126   .     S
Ag85   Ag89    3.391   .     S
N86    O87     1.282   .     S
N86    O88     1.223   .     S
O87    Ag125   2.164   .     S
Ag89   N90     2.126   .     S
Ag89   Ag93    3.391   .     S
N90    O91     1.282   .     S
N90    O92     1.223   .     S
O91    Ag129   2.164   .     S
Ag93   N94     2.126   .     S
N94    O95     1.282   .     S
N94    O96     1.223   .     S
O95    Ag133   2.164   .     S
Ag97   N98     2.126   .     S
Ag97   Ag101   3.391   .     S
N98    O99     1.282   .     S
N98    O100    1.223   .     S
O99    Ag137   2.164   .     S
Ag101  N102    2.126   .     S
Ag101  Ag105   3.391   .     S
N102   O103    1.282   .     S
N102   O104    1.223   .     S
O103   Ag141   2.164   .     S
Ag105  N106    2.126   .     S
Ag105  Ag109   3.391   .     S
N106   O107    1.282   .     S
N106   O108    1.223   .     S
O107   Ag145   2.164   .     S
Ag109  N110    2.126   .     S
Ag109  Ag113   3.391   .     S
N110   O111    1.282   .     S
N110   O112    1.223   .     S
O111   Ag149   2.164   .     S
Ag113  N114    2.126   .     S
Ag113  Ag117   3.391   .     S
N114   O115    1.282   .     S
N114   O116    1.223   .     S
O115   Ag153   2.164   .     S
Ag117  N118    2.126   .     S
Ag117  Ag121   3.391   .     S
N118   O119    1.282   .     S
N118   O120    1.223   .     S
O119   Ag157   2.164   .     S
Ag121  N122    2.126   .     S
Ag121  Ag125   3.391   .     S
N122   O123    1.282   .     S
N122   O124    1.223   .     S
O123   Ag161   2.164   .     S
Ag125  N126    2.126   .     S
Ag125  Ag129   3.391   .     S
N126   O127    1.282   .     S
N126   O128    1.223   .     S
O127   Ag165   2.164   .     S
Ag129  N130    2.126   .     S
Ag129  Ag133   3.391   .     S
N130   O131    1.282   .     S
N130   O132    1.223   .     S
O131   Ag169   2.164   .     S
Ag133  N134    2.126   .     S
N134   O135    1.282   .     S
N134   O136    1.223   .     S
O135   Ag173   2.164   .     S
Ag137  N138    2.126   .     S
Ag137  Ag141   3.391   .     S
N138   O139    1.282   .     S
N138   O140    1.223   .     S
O139   Ag177   2.164   .     S
Ag141  N142    2.126   .     S
Ag141  Ag145   3.391   .     S
N142   O143    1.282   .     S
N142   O144    1.223   .     S
O143   Ag178   2.164   .     S
Ag145  N146    2.126   .     S
Ag145  Ag149   3.391   .     S
N146   O147    1.282   .     S
N146   O148    1.223   .     S
O147   Ag182   2.164   .     S
Ag149  N150    2.126   .     S
Ag149  Ag153   3.391   .     S
N150   O151    1.282   .     S
N150   O152    1.223   .     S
O151   Ag186   2.164   .     S
Ag153  N154    2.126   .     S
Ag153  Ag157   3.391   .     S
N154   O155    1.282   .     S
N154   O156    1.223   .     S
O155   Ag190   2.164   .     S
Ag157  N158    2.126   .     S
Ag157  Ag161   3.391   .     S
N158   O159    1.282   .     S
N158   O160    1.223   .     S
O159   Ag194   2.164   .     S
Ag161  N162    2.126   .     S
Ag161  Ag165   3.391   .     S
N162   O163    1.282   .     S
N162   O164    1.223   .     S
O163   Ag198   2.164   .     S
Ag165  N166    2.126   .     S
Ag165  Ag169   3.391   .     S
N166   O167    1.282   .     S
N166   O168    1.223   .     S
O167   Ag202   2.164   .     S
Ag169  N170    2.126   .     S
Ag169  Ag173   3.391   .     S
N170   O171    1.282   .     S
N170   O172    1.223   .     S
O171   Ag206   2.164   .     S
Ag173  N174    2.126   .     S
N174   O175    1.282   .     S
N174   O176    1.223   .     S
O175   Ag210   2.164   .     S
Ag177  Ag178   3.391   .     S
Ag178  N179    2.126   .     S
Ag178  Ag182   3.391   .     S
N179   O180    1.282   .     S
N179   O181    1.223   .     S
O180   Ag211   2.164   .     S
Ag182  N183    2.126   .     S
Ag182  Ag186   3.391   .     S
N183   O184    1.282   .     S
N183   O185    1.223   .     S
O184   Ag212   2.164   .     S
Ag186  N187    2.126   .     S
Ag186  Ag190   3.391   .     S
N187   O188    1.282   .     S
N187   O189    1.223   .     S
O188   Ag216   2.164   .     S
Ag190  N191    2.126   .     S
Ag190  Ag194   3.391   .     S
N191   O192    1.282   .     S
N191   O193    1.223   .     S
O192   Ag220   2.164   .     S
Ag194  N195    2.126   .     S
Ag194  Ag198   3.391   .     S
N195   O196    1.282   .     S
N195   O197    1.223   .     S
O196   Ag224   2.164   .     S
Ag198  N199    2.126   .     S
Ag198  Ag202   3.391   .     S
N199   O200    1.282   .     S
N199   O201    1.223   .     S
O200   Ag228   2.164   .     S
Ag202  N203    2.126   .     S
Ag202  Ag206   3.391   .     S
N203   O204    1.282   .     S
N203   O205    1.223   .     S
O204   Ag232   2.164   .     S
Ag206  N207    2.126   .     S
Ag206  Ag210   3.391   .     S
N207   O208    1.282   .     S
N207   O209    1.223   .     S
O208   Ag236   2.164   .     S
Ag211  Ag212   3.391   .     S
Ag212  N213    2.126   .     S
Ag212  Ag216   3.391   .     S
N213   O214    1.282   .     S
N213   O215    1.223   .     S
O214   Ag237   2.164   .     S
Ag216  N217    2.126   .     S
Ag216  Ag220   3.391   .     S
N217   O218    1.282   .     S
N217   O219    1.223   .     S
O218   Ag238   2.164   .     S
Ag220  N221    2.126   .     S
Ag220  Ag224   3.391   .     S
N221   O222    1.282   .     S
N221   O223    1.223   .     S
O222   Ag239   2.164   .     S
Ag224  N225    2.126   .     S
Ag224  Ag228   3.391   .     S
N225   O226    1.282   .     S
N225   O227    1.223   .     S
O226   Ag240   2.164   .     S
Ag228  N229    2.126   .     S
Ag228  Ag232   3.391   .     S
N229   O230    1.282   .     S
N229   O231    1.223   .     S
O230   Ag241   2.164   .     S
Ag232  N233    2.126   .     S
Ag232  Ag236   3.391   .     S
N233   O234    1.282   .     S
N233   O235    1.223   .     S
O234   Ag242   2.164   .     S
Ag237  Ag238   3.391   .     S
Ag238  Ag239   3.391   .     S
Ag239  Ag240   3.391   .     S
Ag240  Ag241   3.391   .     S
Ag241  Ag242   3.391   .     S
