# Supplementary material for: Defining shapes of two-dimensional crystals with undefinable edge energies
Source: Nat Comput Sci. 2022 Nov 28;2(11):729–35. doi: 10.1038/s43588-022-00347-5 (PMC10766541; doi:10.1038/s43588-022-00347-5)
Supplement: Supplementary file 4 — Atomic structures of Fig. 1d in the CIF format. [file 43588_2022_347_MOESM4_ESM.cif]

data_Fig1d_SnSe
_audit_creation_date              2022-09-29
_audit_creation_method            'Materials Studio'
_symmetry_space_group_name_H-M    'P1'
_symmetry_Int_Tables_number       1
_symmetry_cell_setting            triclinic
loop_
_symmetry_equiv_pos_as_xyz
  x,y,z
_cell_length_a                    40.7000
_cell_length_b                    42.4000
_cell_length_c                    20.0000
_cell_angle_alpha                 90.0000
_cell_angle_beta                  90.0000
_cell_angle_gamma                 90.0000
loop_
_atom_site_label
_atom_site_type_symbol
_atom_site_fract_x
_atom_site_fract_y
_atom_site_fract_z
_atom_site_U_iso_or_equiv
_atom_site_adp_type
_atom_site_occupancy
Sn1    Sn    0.27371   0.20824   0.57151   0.01267  Uiso   1.00
Sn2    Sn    0.32371   0.15824   0.42849   0.01267  Uiso   1.00
S3     Se    0.27371   0.20169   0.44268   0.01267  Uiso   1.00
Sn4    Sn    0.37371   0.20824   0.57151   0.01267  Uiso   1.00
Sn5    Sn    0.42371   0.15824   0.42849   0.01267  Uiso   1.00
S6     Se    0.37371   0.20169   0.44268   0.01267  Uiso   1.00
Sn7    Sn    0.47371   0.20824   0.57151   0.01267  Uiso   1.00
Sn8    Sn    0.52371   0.15824   0.42849   0.01267  Uiso   1.00
S9     Se    0.47371   0.20169   0.44268   0.01267  Uiso   1.00
Sn10   Sn    0.57371   0.20824   0.57151   0.01267  Uiso   1.00
Sn11   Sn    0.62371   0.15824   0.42849   0.01267  Uiso   1.00
S12    Se    0.57371   0.20169   0.44268   0.01267  Uiso   1.00
Sn13   Sn    0.67371   0.20824   0.57151   0.01267  Uiso   1.00
Sn14   Sn    0.72371   0.15824   0.42849   0.01267  Uiso   1.00
S15    Se    0.67371   0.20169   0.44268   0.01267  Uiso   1.00
Sn16   Sn    0.77371   0.20824   0.57151   0.01267  Uiso   1.00
S17    Se    0.77371   0.20169   0.44268   0.01267  Uiso   1.00
Sn18   Sn    0.17371   0.30824   0.57151   0.01267  Uiso   1.00
Sn19   Sn    0.22371   0.25824   0.42849   0.01267  Uiso   1.00
S20    Se    0.22371   0.25169   0.55732   0.01267  Uiso   1.00
S21    Se    0.17371   0.30169   0.44268   0.01267  Uiso   1.00
Sn22   Sn    0.27371   0.30824   0.57151   0.01267  Uiso   1.00
Sn23   Sn    0.32371   0.25824   0.42849   0.01267  Uiso   1.00
S24    Se    0.32371   0.25169   0.55732   0.01267  Uiso   1.00
S25    Se    0.27371   0.30169   0.44268   0.01267  Uiso   1.00
Sn26   Sn    0.37371   0.30824   0.57151   0.01267  Uiso   1.00
Sn27   Sn    0.42371   0.25824   0.42849   0.01267  Uiso   1.00
S28    Se    0.42371   0.25169   0.55732   0.01267  Uiso   1.00
S29    Se    0.37371   0.30169   0.44268   0.01267  Uiso   1.00
Sn30   Sn    0.47371   0.30824   0.57151   0.01267  Uiso   1.00
Sn31   Sn    0.52371   0.25824   0.42849   0.01267  Uiso   1.00
S32    Se    0.52371   0.25169   0.55732   0.01267  Uiso   1.00
S33    Se    0.47371   0.30169   0.44268   0.01267  Uiso   1.00
Sn34   Sn    0.57371   0.30824   0.57151   0.01267  Uiso   1.00
Sn35   Sn    0.62371   0.25824   0.42849   0.01267  Uiso   1.00
S36    Se    0.62371   0.25169   0.55732   0.01267  Uiso   1.00
S37    Se    0.57371   0.30169   0.44268   0.01267  Uiso   1.00
Sn38   Sn    0.67371   0.30824   0.57151   0.01267  Uiso   1.00
Sn39   Sn    0.72371   0.25824   0.42849   0.01267  Uiso   1.00
S40    Se    0.72371   0.25169   0.55732   0.01267  Uiso   1.00
S41    Se    0.67371   0.30169   0.44268   0.01267  Uiso   1.00
Sn42   Sn    0.77371   0.30824   0.57151   0.01267  Uiso   1.00
Sn43   Sn    0.82371   0.25824   0.42849   0.01267  Uiso   1.00
S44    Se    0.82371   0.25169   0.55732   0.01267  Uiso   1.00
S45    Se    0.77371   0.30169   0.44268   0.01267  Uiso   1.00
Sn46   Sn    0.87371   0.30824   0.57151   0.01267  Uiso   1.00
S47    Se    0.87371   0.30169   0.44268   0.01267  Uiso   1.00
Sn48   Sn    0.12371   0.35824   0.42849   0.01267  Uiso   1.00
S49    Se    0.12371   0.35169   0.55732   0.01267  Uiso   1.00
Sn50   Sn    0.17371   0.40824   0.57151   0.01267  Uiso   1.00
Sn51   Sn    0.22371   0.35824   0.42849   0.01267  Uiso   1.00
S52    Se    0.22371   0.35169   0.55732   0.01267  Uiso   1.00
S53    Se    0.17371   0.40169   0.44268   0.01267  Uiso   1.00
Sn54   Sn    0.27371   0.40824   0.57151   0.01267  Uiso   1.00
Sn55   Sn    0.32371   0.35824   0.42849   0.01267  Uiso   1.00
S56    Se    0.32371   0.35169   0.55732   0.01267  Uiso   1.00
S57    Se    0.27371   0.40169   0.44268   0.01267  Uiso   1.00
Sn58   Sn    0.37371   0.40824   0.57151   0.01267  Uiso   1.00
Sn59   Sn    0.42371   0.35824   0.42849   0.01267  Uiso   1.00
S60    Se    0.42371   0.35169   0.55732   0.01267  Uiso   1.00
S61    Se    0.37371   0.40169   0.44268   0.01267  Uiso   1.00
Sn62   Sn    0.47371   0.40824   0.57151   0.01267  Uiso   1.00
Sn63   Sn    0.52371   0.35824   0.42849   0.01267  Uiso   1.00
S64    Se    0.52371   0.35169   0.55732   0.01267  Uiso   1.00
S65    Se    0.47371   0.40169   0.44268   0.01267  Uiso   1.00
Sn66   Sn    0.57371   0.40824   0.57151   0.01267  Uiso   1.00
Sn67   Sn    0.62371   0.35824   0.42849   0.01267  Uiso   1.00
S68    Se    0.62371   0.35169   0.55732   0.01267  Uiso   1.00
S69    Se    0.57371   0.40169   0.44268   0.01267  Uiso   1.00
Sn70   Sn    0.67371   0.40824   0.57151   0.01267  Uiso   1.00
Sn71   Sn    0.72371   0.35824   0.42849   0.01267  Uiso   1.00
S72    Se    0.72371   0.35169   0.55732   0.01267  Uiso   1.00
S73    Se    0.67371   0.40169   0.44268   0.01267  Uiso   1.00
Sn74   Sn    0.77371   0.40824   0.57151   0.01267  Uiso   1.00
Sn75   Sn    0.82371   0.35824   0.42849   0.01267  Uiso   1.00
S76    Se    0.82371   0.35169   0.55732   0.01267  Uiso   1.00
S77    Se    0.77371   0.40169   0.44268   0.01267  Uiso   1.00
Sn78   Sn    0.87371   0.40824   0.57151   0.01267  Uiso   1.00
Sn79   Sn    0.92371   0.35824   0.42849   0.01267  Uiso   1.00
S80    Se    0.92371   0.35169   0.55732   0.01267  Uiso   1.00
S81    Se    0.87371   0.40169   0.44268   0.01267  Uiso   1.00
Sn82   Sn    0.12371   0.45824   0.42849   0.01267  Uiso   1.00
S83    Se    0.12371   0.45169   0.55732   0.01267  Uiso   1.00
Sn84   Sn    0.17371   0.50824   0.57151   0.01267  Uiso   1.00
Sn85   Sn    0.22371   0.45824   0.42849   0.01267  Uiso   1.00
S86    Se    0.22371   0.45169   0.55732   0.01267  Uiso   1.00
S87    Se    0.17371   0.50169   0.44268   0.01267  Uiso   1.00
Sn88   Sn    0.27371   0.50824   0.57151   0.01267  Uiso   1.00
Sn89   Sn    0.32371   0.45824   0.42849   0.01267  Uiso   1.00
S90    Se    0.32371   0.45169   0.55732   0.01267  Uiso   1.00
S91    Se    0.27371   0.50169   0.44268   0.01267  Uiso   1.00
Sn92   Sn    0.37371   0.50824   0.57151   0.01267  Uiso   1.00
Sn93   Sn    0.42371   0.45824   0.42849   0.01267  Uiso   1.00
S94    Se    0.42371   0.45169   0.55732   0.01267  Uiso   1.00
S95    Se    0.37371   0.50169   0.44268   0.01267  Uiso   1.00
Sn96   Sn    0.47371   0.50824   0.57151   0.01267  Uiso   1.00
Sn97   Sn    0.52371   0.45824   0.42849   0.01267  Uiso   1.00
S98    Se    0.52371   0.45169   0.55732   0.01267  Uiso   1.00
S99    Se    0.47371   0.50169   0.44268   0.01267  Uiso   1.00
Sn100  Sn    0.57371   0.50824   0.57151   0.01267  Uiso   1.00
Sn101  Sn    0.62371   0.45824   0.42849   0.01267  Uiso   1.00
S102   Se    0.62371   0.45169   0.55732   0.01267  Uiso   1.00
S103   Se    0.57371   0.50169   0.44268   0.01267  Uiso   1.00
Sn104  Sn    0.67371   0.50824   0.57151   0.01267  Uiso   1.00
Sn105  Sn    0.72371   0.45824   0.42849   0.01267  Uiso   1.00
S106   Se    0.72371   0.45169   0.55732   0.01267  Uiso   1.00
S107   Se    0.67371   0.50169   0.44268   0.01267  Uiso   1.00
Sn108  Sn    0.77371   0.50824   0.57151   0.01267  Uiso   1.00
Sn109  Sn    0.82371   0.45824   0.42849   0.01267  Uiso   1.00
S110   Se    0.82371   0.45169   0.55732   0.01267  Uiso   1.00
S111   Se    0.77371   0.50169   0.44268   0.01267  Uiso   1.00
Sn112  Sn    0.87371   0.50824   0.57151   0.01267  Uiso   1.00
Sn113  Sn    0.92371   0.45824   0.42849   0.01267  Uiso   1.00
S114   Se    0.92371   0.45169   0.55732   0.01267  Uiso   1.00
S115   Se    0.87371   0.50169   0.44268   0.01267  Uiso   1.00
Sn116  Sn    0.12371   0.55824   0.42849   0.01267  Uiso   1.00
S117   Se    0.12371   0.55169   0.55732   0.01267  Uiso   1.00
Sn118  Sn    0.17371   0.60824   0.57151   0.01267  Uiso   1.00
Sn119  Sn    0.22371   0.55824   0.42849   0.01267  Uiso   1.00
S120   Se    0.22371   0.55169   0.55732   0.01267  Uiso   1.00
S121   Se    0.17371   0.60169   0.44268   0.01267  Uiso   1.00
Sn122  Sn    0.27371   0.60824   0.57151   0.01267  Uiso   1.00
Sn123  Sn    0.32371   0.55824   0.42849   0.01267  Uiso   1.00
S124   Se    0.32371   0.55169   0.55732   0.01267  Uiso   1.00
S125   Se    0.27371   0.60169   0.44268   0.01267  Uiso   1.00
Sn126  Sn    0.37371   0.60824   0.57151   0.01267  Uiso   1.00
Sn127  Sn    0.42371   0.55824   0.42849   0.01267  Uiso   1.00
S128   Se    0.42371   0.55169   0.55732   0.01267  Uiso   1.00
S129   Se    0.37371   0.60169   0.44268   0.01267  Uiso   1.00
Sn130  Sn    0.47371   0.60824   0.57151   0.01267  Uiso   1.00
Sn131  Sn    0.52371   0.55824   0.42849   0.01267  Uiso   1.00
S132   Se    0.52371   0.55169   0.55732   0.01267  Uiso   1.00
S133   Se    0.47371   0.60169   0.44268   0.01267  Uiso   1.00
Sn134  Sn    0.57371   0.60824   0.57151   0.01267  Uiso   1.00
Sn135  Sn    0.62371   0.55824   0.42849   0.01267  Uiso   1.00
S136   Se    0.62371   0.55169   0.55732   0.01267  Uiso   1.00
S137   Se    0.57371   0.60169   0.44268   0.01267  Uiso   1.00
Sn138  Sn    0.67371   0.60824   0.57151   0.01267  Uiso   1.00
Sn139  Sn    0.72371   0.55824   0.42849   0.01267  Uiso   1.00
S140   Se    0.72371   0.55169   0.55732   0.01267  Uiso   1.00
S141   Se    0.67371   0.60169   0.44268   0.01267  Uiso   1.00
Sn142  Sn    0.77371   0.60824   0.57151   0.01267  Uiso   1.00
Sn143  Sn    0.82371   0.55824   0.42849   0.01267  Uiso   1.00
S144   Se    0.82371   0.55169   0.55732   0.01267  Uiso   1.00
S145   Se    0.77371   0.60169   0.44268   0.01267  Uiso   1.00
Sn146  Sn    0.87371   0.60824   0.57151   0.01267  Uiso   1.00
Sn147  Sn    0.92371   0.55824   0.42849   0.01267  Uiso   1.00
S148   Se    0.92371   0.55169   0.55732   0.01267  Uiso   1.00
S149   Se    0.87371   0.60169   0.44268   0.01267  Uiso   1.00
Sn150  Sn    0.12371   0.65824   0.42849   0.01267  Uiso   1.00
S151   Se    0.12371   0.65169   0.55732   0.01267  Uiso   1.00
Sn152  Sn    0.17371   0.70824   0.57151   0.01267  Uiso   1.00
Sn153  Sn    0.22371   0.65824   0.42849   0.01267  Uiso   1.00
S154   Se    0.22371   0.65169   0.55732   0.01267  Uiso   1.00
S155   Se    0.17371   0.70169   0.44268   0.01267  Uiso   1.00
Sn156  Sn    0.27371   0.70824   0.57151   0.01267  Uiso   1.00
Sn157  Sn    0.32371   0.65824   0.42849   0.01267  Uiso   1.00
S158   Se    0.32371   0.65169   0.55732   0.01267  Uiso   1.00
S159   Se    0.27371   0.70169   0.44268   0.01267  Uiso   1.00
Sn160  Sn    0.37371   0.70824   0.57151   0.01267  Uiso   1.00
Sn161  Sn    0.42371   0.65824   0.42849   0.01267  Uiso   1.00
S162   Se    0.42371   0.65169   0.55732   0.01267  Uiso   1.00
S163   Se    0.37371   0.70169   0.44268   0.01267  Uiso   1.00
Sn164  Sn    0.47371   0.70824   0.57151   0.01267  Uiso   1.00
Sn165  Sn    0.52371   0.65824   0.42849   0.01267  Uiso   1.00
S166   Se    0.52371   0.65169   0.55732   0.01267  Uiso   1.00
S167   Se    0.47371   0.70169   0.44268   0.01267  Uiso   1.00
Sn168  Sn    0.57371   0.70824   0.57151   0.01267  Uiso   1.00
Sn169  Sn    0.62371   0.65824   0.42849   0.01267  Uiso   1.00
S170   Se    0.62371   0.65169   0.55732   0.01267  Uiso   1.00
S171   Se    0.57371   0.70169   0.44268   0.01267  Uiso   1.00
Sn172  Sn    0.67371   0.70824   0.57151   0.01267  Uiso   1.00
Sn173  Sn    0.72371   0.65824   0.42849   0.01267  Uiso   1.00
S174   Se    0.72371   0.65169   0.55732   0.01267  Uiso   1.00
S175   Se    0.67371   0.70169   0.44268   0.01267  Uiso   1.00
Sn176  Sn    0.77371   0.70824   0.57151   0.01267  Uiso   1.00
Sn177  Sn    0.82371   0.65824   0.42849   0.01267  Uiso   1.00
S178   Se    0.82371   0.65169   0.55732   0.01267  Uiso   1.00
S179   Se    0.77371   0.70169   0.44268   0.01267  Uiso   1.00
Sn180  Sn    0.87371   0.70824   0.57151   0.01267  Uiso   1.00
Sn181  Sn    0.92371   0.65824   0.42849   0.01267  Uiso   1.00
S182   Se    0.92371   0.65169   0.55732   0.01267  Uiso   1.00
S183   Se    0.87371   0.70169   0.44268   0.01267  Uiso   1.00
Sn184  Sn    0.22371   0.75824   0.42849   0.01267  Uiso   1.00
S185   Se    0.22371   0.75169   0.55732   0.01267  Uiso   1.00
Sn186  Sn    0.27371   0.80824   0.57151   0.01267  Uiso   1.00
Sn187  Sn    0.32371   0.75824   0.42849   0.01267  Uiso   1.00
S188   Se    0.32371   0.75169   0.55732   0.01267  Uiso   1.00
S189   Se    0.27371   0.80169   0.44268   0.01267  Uiso   1.00
Sn190  Sn    0.37371   0.80824   0.57151   0.01267  Uiso   1.00
Sn191  Sn    0.42371   0.75824   0.42849   0.01267  Uiso   1.00
S192   Se    0.42371   0.75169   0.55732   0.01267  Uiso   1.00
S193   Se    0.37371   0.80169   0.44268   0.01267  Uiso   1.00
Sn194  Sn    0.47371   0.80824   0.57151   0.01267  Uiso   1.00
Sn195  Sn    0.52371   0.75824   0.42849   0.01267  Uiso   1.00
S196   Se    0.52371   0.75169   0.55732   0.01267  Uiso   1.00
S197   Se    0.47371   0.80169   0.44268   0.01267  Uiso   1.00
Sn198  Sn    0.57371   0.80824   0.57151   0.01267  Uiso   1.00
Sn199  Sn    0.62371   0.75824   0.42849   0.01267  Uiso   1.00
S200   Se    0.62371   0.75169   0.55732   0.01267  Uiso   1.00
S201   Se    0.57371   0.80169   0.44268   0.01267  Uiso   1.00
Sn202  Sn    0.67371   0.80824   0.57151   0.01267  Uiso   1.00
Sn203  Sn    0.72371   0.75824   0.42849   0.01267  Uiso   1.00
S204   Se    0.72371   0.75169   0.55732   0.01267  Uiso   1.00
S205   Se    0.67371   0.80169   0.44268   0.01267  Uiso   1.00
Sn206  Sn    0.77371   0.80824   0.57151   0.01267  Uiso   1.00
Sn207  Sn    0.82371   0.75824   0.42849   0.01267  Uiso   1.00
S208   Se    0.82371   0.75169   0.55732   0.01267  Uiso   1.00
S209   Se    0.77371   0.80169   0.44268   0.01267  Uiso   1.00
Sn210  Sn    0.32371   0.85824   0.42849   0.01267  Uiso   1.00
S211   Se    0.32371   0.85169   0.55732   0.01267  Uiso   1.00
Sn212  Sn    0.42371   0.85824   0.42849   0.01267  Uiso   1.00
S213   Se    0.42371   0.85169   0.55732   0.01267  Uiso   1.00
S214   Se    0.37371   0.90169   0.44268   0.01267  Uiso   1.00
Sn215  Sn    0.52371   0.85824   0.42849   0.01267  Uiso   1.00
S216   Se    0.52371   0.85169   0.55732   0.01267  Uiso   1.00
S217   Se    0.47371   0.90169   0.44268   0.01267  Uiso   1.00
Sn218  Sn    0.62371   0.85824   0.42849   0.01267  Uiso   1.00
S219   Se    0.62371   0.85169   0.55732   0.01267  Uiso   1.00
S220   Se    0.57371   0.90169   0.44268   0.01267  Uiso   1.00
Sn221  Sn    0.72371   0.85824   0.42849   0.01267  Uiso   1.00
S222   Se    0.72371   0.85169   0.55732   0.01267  Uiso   1.00
S223   Se    0.67371   0.90169   0.44268   0.01267  Uiso   1.00
Sn224  Sn    0.37371   0.90824   0.57151   0.01267  Uiso   1.00
Sn225  Sn    0.47371   0.90824   0.57151   0.01267  Uiso   1.00
Sn226  Sn    0.57371   0.90824   0.57151   0.01267  Uiso   1.00
Sn227  Sn    0.67371   0.90824   0.57151   0.01267  Uiso   1.00
S228   Se    0.32371   0.15169   0.55732   0.01267  Uiso   1.00
S229   Se    0.42371   0.15169   0.55732   0.01267  Uiso   1.00
S230   Se    0.52371   0.15169   0.55732   0.01267  Uiso   1.00
S231   Se    0.62371   0.15169   0.55732   0.01267  Uiso   1.00
S232   Se    0.72371   0.15169   0.55732   0.01267  Uiso   1.00
loop_
_geom_bond_atom_site_label_1
_geom_bond_atom_site_label_2
_geom_bond_distance
_geom_bond_site_symmetry_2
_ccdc_geom_bond_type
Sn1    S24     2.760   .     S
Sn1    S20     2.760   .     S
Sn1    S3      2.592   .     S
Sn2    S3      2.760   .     S
Sn2    S6      2.760   .     S
Sn2    S228    2.592   .     S
Sn4    S28     2.760   .     S
Sn4    S24     2.760   .     S
Sn4    S6      2.592   .     S
Sn5    S6      2.760   .     S
Sn5    S9      2.760   .     S
Sn5    S229    2.592   .     S
Sn7    S32     2.760   .     S
Sn7    S28     2.760   .     S
Sn7    S9      2.592   .     S
Sn8    S9      2.760   .     S
Sn8    S12     2.760   .     S
Sn8    S230    2.592   .     S
Sn10   S36     2.760   .     S
Sn10   S32     2.760   .     S
Sn10   S12     2.592   .     S
Sn11   S12     2.760   .     S
Sn11   S15     2.760   .     S
Sn11   S231    2.592   .     S
Sn13   S40     2.760   .     S
Sn13   S36     2.760   .     S
Sn13   S15     2.592   .     S
Sn14   S15     2.760   .     S
Sn14   S17     2.760   .     S
Sn14   S232    2.592   .     S
Sn16   S44     2.760   .     S
Sn16   S40     2.760   .     S
Sn16   S17     2.592   .     S
Sn18   S52     2.760   .     S
Sn18   S49     2.760   .     S
Sn18   S21     2.592   .     S
Sn19   S20     2.592   .     S
Sn19   S21     2.760   .     S
Sn19   S25     2.760   .     S
Sn22   S56     2.760   .     S
Sn22   S52     2.760   .     S
Sn22   S25     2.592   .     S
Sn23   S24     2.592   .     S
Sn23   S25     2.760   .     S
Sn23   S29     2.760   .     S
Sn26   S60     2.760   .     S
Sn26   S56     2.760   .     S
Sn26   S29     2.592   .     S
Sn27   S28     2.592   .     S
Sn27   S29     2.760   .     S
Sn27   S33     2.760   .     S
Sn30   S64     2.760   .     S
Sn30   S60     2.760   .     S
Sn30   S33     2.592   .     S
Sn31   S32     2.592   .     S
Sn31   S33     2.760   .     S
Sn31   S37     2.760   .     S
Sn34   S68     2.760   .     S
Sn34   S64     2.760   .     S
Sn34   S37     2.592   .     S
Sn35   S36     2.592   .     S
Sn35   S37     2.760   .     S
Sn35   S41     2.760   .     S
Sn38   S72     2.760   .     S
Sn38   S68     2.760   .     S
Sn38   S41     2.592   .     S
Sn39   S40     2.592   .     S
Sn39   S41     2.760   .     S
Sn39   S45     2.760   .     S
Sn42   S76     2.760   .     S
Sn42   S72     2.760   .     S
Sn42   S45     2.592   .     S
Sn43   S44     2.592   .     S
Sn43   S45     2.760   .     S
Sn43   S47     2.760   .     S
Sn46   S80     2.760   .     S
Sn46   S76     2.760   .     S
Sn46   S47     2.592   .     S
Sn48   S49     2.592   .     S
Sn48   S53     2.760   .     S
Sn50   S86     2.760   .     S
Sn50   S83     2.760   .     S
Sn50   S53     2.592   .     S
Sn51   S52     2.592   .     S
Sn51   S53     2.760   .     S
Sn51   S57     2.760   .     S
Sn54   S90     2.760   .     S
Sn54   S86     2.760   .     S
Sn54   S57     2.592   .     S
Sn55   S56     2.592   .     S
Sn55   S57     2.760   .     S
Sn55   S61     2.760   .     S
Sn58   S94     2.760   .     S
Sn58   S90     2.760   .     S
Sn58   S61     2.592   .     S
Sn59   S60     2.592   .     S
Sn59   S61     2.760   .     S
Sn59   S65     2.760   .     S
Sn62   S98     2.760   .     S
Sn62   S94     2.760   .     S
Sn62   S65     2.592   .     S
Sn63   S64     2.592   .     S
Sn63   S65     2.760   .     S
Sn63   S69     2.760   .     S
Sn66   S102    2.760   .     S
Sn66   S98     2.760   .     S
Sn66   S69     2.592   .     S
Sn67   S68     2.592   .     S
Sn67   S69     2.760   .     S
Sn67   S73     2.760   .     S
Sn70   S106    2.760   .     S
Sn70   S102    2.760   .     S
Sn70   S73     2.592   .     S
Sn71   S72     2.592   .     S
Sn71   S73     2.760   .     S
Sn71   S77     2.760   .     S
Sn74   S110    2.760   .     S
Sn74   S106    2.760   .     S
Sn74   S77     2.592   .     S
Sn75   S76     2.592   .     S
Sn75   S77     2.760   .     S
Sn75   S81     2.760   .     S
Sn78   S114    2.760   .     S
Sn78   S110    2.760   .     S
Sn78   S81     2.592   .     S
Sn79   S80     2.592   .     S
Sn79   S81     2.760   .     S
Sn82   S83     2.592   .     S
Sn82   S87     2.760   .     S
Sn84   S120    2.760   .     S
Sn84   S117    2.760   .     S
Sn84   S87     2.592   .     S
Sn85   S86     2.592   .     S
Sn85   S87     2.760   .     S
Sn85   S91     2.760   .     S
Sn88   S124    2.760   .     S
Sn88   S120    2.760   .     S
Sn88   S91     2.592   .     S
Sn89   S90     2.592   .     S
Sn89   S91     2.760   .     S
Sn89   S95     2.760   .     S
Sn92   S128    2.760   .     S
Sn92   S124    2.760   .     S
Sn92   S95     2.592   .     S
Sn93   S94     2.592   .     S
Sn93   S95     2.760   .     S
Sn93   S99     2.760   .     S
Sn96   S132    2.760   .     S
Sn96   S128    2.760   .     S
Sn96   S99     2.592   .     S
Sn97   S98     2.592   .     S
Sn97   S99     2.760   .     S
Sn97   S103    2.760   .     S
Sn100  S136    2.760   .     S
Sn100  S132    2.760   .     S
Sn100  S103    2.592   .     S
Sn101  S102    2.592   .     S
Sn101  S103    2.760   .     S
Sn101  S107    2.760   .     S
Sn104  S140    2.760   .     S
Sn104  S136    2.760   .     S
Sn104  S107    2.592   .     S
Sn105  S106    2.592   .     S
Sn105  S107    2.760   .     S
Sn105  S111    2.760   .     S
Sn108  S144    2.760   .     S
Sn108  S140    2.760   .     S
Sn108  S111    2.592   .     S
Sn109  S110    2.592   .     S
Sn109  S111    2.760   .     S
Sn109  S115    2.760   .     S
Sn112  S148    2.760   .     S
Sn112  S144    2.760   .     S
Sn112  S115    2.592   .     S
Sn113  S114    2.592   .     S
Sn113  S115    2.760   .     S
Sn116  S117    2.592   .     S
Sn116  S121    2.760   .     S
Sn118  S154    2.760   .     S
Sn118  S151    2.760   .     S
Sn118  S121    2.592   .     S
Sn119  S120    2.592   .     S
Sn119  S121    2.760   .     S
Sn119  S125    2.760   .     S
Sn122  S158    2.760   .     S
Sn122  S154    2.760   .     S
Sn122  S125    2.592   .     S
Sn123  S124    2.592   .     S
Sn123  S125    2.760   .     S
Sn123  S129    2.760   .     S
Sn126  S162    2.760   .     S
Sn126  S158    2.760   .     S
Sn126  S129    2.592   .     S
Sn127  S128    2.592   .     S
Sn127  S129    2.760   .     S
Sn127  S133    2.760   .     S
Sn130  S166    2.760   .     S
Sn130  S162    2.760   .     S
Sn130  S133    2.592   .     S
Sn131  S132    2.592   .     S
Sn131  S133    2.760   .     S
Sn131  S137    2.760   .     S
Sn134  S170    2.760   .     S
Sn134  S166    2.760   .     S
Sn134  S137    2.592   .     S
Sn135  S136    2.592   .     S
Sn135  S137    2.760   .     S
Sn135  S141    2.760   .     S
Sn138  S174    2.760   .     S
Sn138  S170    2.760   .     S
Sn138  S141    2.592   .     S
Sn139  S140    2.592   .     S
Sn139  S141    2.760   .     S
Sn139  S145    2.760   .     S
Sn142  S178    2.760   .     S
Sn142  S174    2.760   .     S
Sn142  S145    2.592   .     S
Sn143  S144    2.592   .     S
Sn143  S145    2.760   .     S
Sn143  S149    2.760   .     S
Sn146  S182    2.760   .     S
Sn146  S178    2.760   .     S
Sn146  S149    2.592   .     S
Sn147  S148    2.592   .     S
Sn147  S149    2.760   .     S
Sn150  S151    2.592   .     S
Sn150  S155    2.760   .     S
Sn152  S185    2.760   .     S
Sn152  S155    2.592   .     S
Sn153  S154    2.592   .     S
Sn153  S155    2.760   .     S
Sn153  S159    2.760   .     S
Sn156  S188    2.760   .     S
Sn156  S185    2.760   .     S
Sn156  S159    2.592   .     S
Sn157  S158    2.592   .     S
Sn157  S159    2.760   .     S
Sn157  S163    2.760   .     S
Sn160  S192    2.760   .     S
Sn160  S188    2.760   .     S
Sn160  S163    2.592   .     S
Sn161  S162    2.592   .     S
Sn161  S163    2.760   .     S
Sn161  S167    2.760   .     S
Sn164  S196    2.760   .     S
Sn164  S192    2.760   .     S
Sn164  S167    2.592   .     S
Sn165  S166    2.592   .     S
Sn165  S167    2.760   .     S
Sn165  S171    2.760   .     S
Sn168  S200    2.760   .     S
Sn168  S196    2.760   .     S
Sn168  S171    2.592   .     S
Sn169  S170    2.592   .     S
Sn169  S171    2.760   .     S
Sn169  S175    2.760   .     S
Sn172  S204    2.760   .     S
Sn172  S200    2.760   .     S
Sn172  S175    2.592   .     S
Sn173  S174    2.592   .     S
Sn173  S175    2.760   .     S
Sn173  S179    2.760   .     S
Sn176  S208    2.760   .     S
Sn176  S204    2.760   .     S
Sn176  S179    2.592   .     S
Sn177  S178    2.592   .     S
Sn177  S179    2.760   .     S
Sn177  S183    2.760   .     S
Sn180  S208    2.760   .     S
Sn180  S183    2.592   .     S
Sn181  S182    2.592   .     S
Sn181  S183    2.760   .     S
Sn184  S185    2.592   .     S
Sn184  S189    2.760   .     S
Sn186  S211    2.760   .     S
Sn186  S189    2.592   .     S
Sn187  S188    2.592   .     S
Sn187  S189    2.760   .     S
Sn187  S193    2.760   .     S
Sn190  S213    2.760   .     S
Sn190  S211    2.760   .     S
Sn190  S193    2.592   .     S
Sn191  S192    2.592   .     S
Sn191  S193    2.760   .     S
Sn191  S197    2.760   .     S
Sn194  S216    2.760   .     S
Sn194  S213    2.760   .     S
Sn194  S197    2.592   .     S
Sn195  S196    2.592   .     S
Sn195  S197    2.760   .     S
Sn195  S201    2.760   .     S
Sn198  S219    2.760   .     S
Sn198  S216    2.760   .     S
Sn198  S201    2.592   .     S
Sn199  S200    2.592   .     S
Sn199  S201    2.760   .     S
Sn199  S205    2.760   .     S
Sn202  S222    2.760   .     S
Sn202  S219    2.760   .     S
Sn202  S205    2.592   .     S
Sn203  S204    2.592   .     S
Sn203  S205    2.760   .     S
Sn203  S209    2.760   .     S
Sn206  S222    2.760   .     S
Sn206  S209    2.592   .     S
Sn207  S208    2.592   .     S
Sn207  S209    2.760   .     S
Sn210  S211    2.592   .     S
Sn210  S214    2.760   .     S
Sn212  S213    2.592   .     S
Sn212  S214    2.760   .     S
Sn212  S217    2.760   .     S
S214   Sn224   2.592   .     S
Sn215  S216    2.592   .     S
Sn215  S217    2.760   .     S
Sn215  S220    2.760   .     S
S217   Sn225   2.592   .     S
Sn218  S219    2.592   .     S
Sn218  S220    2.760   .     S
Sn218  S223    2.760   .     S
S220   Sn226   2.592   .     S
Sn221  S222    2.592   .     S
Sn221  S223    2.760   .     S
S223   Sn227   2.592   .     S
