# Supplementary material for: Defining shapes of two-dimensional crystals with undefinable edge energies
Source: Nat Comput Sci. 2022 Nov 28;2(11):729–35. doi: 10.1038/s43588-022-00347-5 (PMC10766541; doi:10.1038/s43588-022-00347-5)
Supplement: Supplementary file 5 — Source Data for plots. [file 43588_2022_347_MOESM5_ESM.xlsx]

## Sheet: Fig3a
Angular values (unit = º)	Radial values for red line α=0.3	Radial values for lighter red line α=0	Radial values for lightest red line α=-0.3
0	0.1025	0.1025	0.1025
0.57296	0.10234	0.10213	0.10191
1.14592	0.10218	0.10174	0.10131
1.71887	0.102	0.10135	0.1007
2.29183	0.10181	0.10095	0.10008
2.86479	0.10162	0.10053	0.09945
3.43775	0.10141	0.10011	0.09881
4.0107	0.10119	0.09968	0.09816
4.58366	0.10096	0.09923	0.0975
5.15662	0.10073	0.09878	0.09683
5.72958	0.10048	0.09832	0.09615
6.30254	0.10022	0.09784	0.09547
6.87549	0.09995	0.09736	0.09477
7.44845	0.09968	0.09687	0.09406
8.02141	0.09939	0.09637	0.09334
8.59437	0.09909	0.09585	0.09262
9.16732	0.09878	0.09533	0.09188
9.74028	0.09847	0.0948	0.09114
10.3132	0.09814	0.09426	0.09038
10.8862	0.0978	0.09371	0.08962
11.4592	0.09745	0.09315	0.08885
12.0321	0.0971	0.09258	0.08807
12.6051	0.09673	0.092	0.08728
13.178	0.09636	0.09142	0.08648
13.751	0.09597	0.09082	0.08567
14.3239	0.09558	0.09022	0.08486
14.8969	0.09517	0.0896	0.08403
15.4699	0.09476	0.08898	0.0832
16.0428	0.09433	0.08835	0.08236
16.6158	0.0939	0.08771	0.08151
17.1887	0.09346	0.08706	0.08065
17.7617	0.093	0.0864	0.07979
18.3346	0.09254	0.08573	0.07892
18.9076	0.09207	0.08505	0.07804
19.4806	0.09159	0.08437	0.07715
20.0535	0.0911	0.08368	0.07625
20.6265	0.09061	0.08298	0.07535
21.1994	0.0901	0.08227	0.07443
21.7724	0.08958	0.08155	0.07351
22.3453	0.08906	0.08082	0.07259
22.9183	0.08852	0.08009	0.07165
23.4913	0.08798	0.07935	0.07071
24.0642	0.08743	0.0786	0.06977
24.6372	0.08687	0.07784	0.06881
25.2101	0.0863	0.07707	0.06785
25.7831	0.08572	0.0763	0.06688
26.3561	0.08514	0.07552	0.06591
26.929	0.08454	0.07473	0.06492
27.502	0.08394	0.07394	0.06393
28.0749	0.08333	0.07313	0.06294
28.6479	0.08271	0.07232	0.06194
29.2208	0.08208	0.07151	0.06093
29.7938	0.08144	0.07068	0.05992
30.3668	0.0808	0.06985	0.0589
30.9397	0.08015	0.06901	0.05787
31.5127	0.07949	0.06816	0.05684
32.0856	0.07882	0.06731	0.05581
32.6586	0.07814	0.06645	0.05476
33.2315	0.07746	0.06559	0.05372
33.8045	0.07676	0.06471	0.05266
34.3775	0.07606	0.06383	0.0516
34.9504	0.07536	0.06295	0.05054
35.5234	0.07464	0.06206	0.04947
36.0963	0.07392	0.06116	0.0484
36.6693	0.07319	0.06026	0.04732
37.2423	0.07245	0.05935	0.04624
37.8152	0.07171	0.05843	0.04515
38.3882	0.07096	0.05751	0.04406
38.9611	0.0702	0.05658	0.04296
39.5341	0.06943	0.05565	0.04186
40.1071	0.06866	0.05471	0.04075
40.68	0.06788	0.05376	0.03964
41.253	0.0671	0.05281	0.03853
41.8259	0.0663	0.05186	0.03741
42.3989	0.0655	0.0509	0.03629
42.9718	0.0647	0.04993	0.03517
43.5448	0.06389	0.04896	0.03404
44.1178	0.06307	0.04799	0.03291
44.5188	0.06446	0.04927	0.03409
45.0918	0.06528	0.04994	0.03459
45.6647	0.0661	0.05059	0.03509
46.2377	0.06691	0.05125	0.03559
46.8107	0.06771	0.05189	0.03608
47.3836	0.0685	0.05254	0.03657
47.9566	0.06929	0.05317	0.03706
48.5295	0.07007	0.05381	0.03754
49.1025	0.07085	0.05443	0.03802
49.6754	0.07162	0.05505	0.03849
50.2484	0.07238	0.05567	0.03896
50.8214	0.07313	0.05628	0.03943
51.3943	0.07388	0.05688	0.03989
51.9673	0.07461	0.05748	0.04035
52.5402	0.07535	0.05808	0.04081
53.1132	0.07607	0.05866	0.04126
53.6861	0.07678	0.05925	0.04171
54.2591	0.07749	0.05982	0.04215
54.8321	0.07819	0.06039	0.04259
55.405	0.07889	0.06095	0.04302
55.978	0.07957	0.06151	0.04345
56.5509	0.08025	0.06206	0.04388
57.1239	0.08092	0.06261	0.0443
57.6968	0.08158	0.06315	0.04472
58.2698	0.08223	0.06368	0.04513
58.8428	0.08287	0.0642	0.04554
59.4157	0.08351	0.06472	0.04594
59.9887	0.08414	0.06524	0.04634
60.5616	0.08476	0.06574	0.04673
61.1346	0.08537	0.06624	0.04712
61.7075	0.08597	0.06674	0.0475
62.2805	0.08656	0.06722	0.04788
62.8535	0.08715	0.0677	0.04826
63.4264	0.08773	0.06818	0.04863
63.9994	0.08829	0.06864	0.049
64.5723	0.08885	0.0691	0.04936
65.1453	0.0894	0.06956	0.04971
65.7183	0.08994	0.07	0.05006
66.2912	0.09048	0.07044	0.05041
66.8642	0.091	0.07087	0.05075
67.4371	0.09151	0.0713	0.05108
68.0101	0.09202	0.07172	0.05141
68.5831	0.09251	0.07213	0.05174
69.156	0.093	0.07253	0.05206
69.729	0.09348	0.07292	0.05237
70.3019	0.09394	0.07331	0.05268
70.8749	0.0944	0.07369	0.05299
71.4478	0.09485	0.07407	0.05329
72.0208	0.09529	0.07443	0.05358
72.5938	0.09572	0.07479	0.05387
73.1667	0.09614	0.07515	0.05415
73.7397	0.09655	0.07549	0.05443
74.3126	0.09695	0.07583	0.0547
74.8856	0.09734	0.07615	0.05497
75.4585	0.09772	0.07648	0.05523
76.0315	0.09809	0.07679	0.05548
76.6045	0.09846	0.0771	0.05573
77.1774	0.09881	0.07739	0.05598
77.7504	0.09915	0.07768	0.05622
78.3233	0.09948	0.07797	0.05645
78.8963	0.0998	0.07824	0.05668
79.4693	0.10012	0.07851	0.0569
80.0422	0.10042	0.07877	0.05712
80.6152	0.10071	0.07902	0.05733
81.1881	0.10099	0.07926	0.05753
81.7611	0.10127	0.0795	0.05773
82.334	0.10153	0.07973	0.05792
82.907	0.10178	0.07995	0.05811
83.48	0.10202	0.08016	0.05829
84.0529	0.10225	0.08036	0.05847
84.6259	0.10247	0.08056	0.05864
85.1988	0.10268	0.08074	0.0588
85.7718	0.10288	0.08092	0.05896
86.3447	0.10308	0.08109	0.05911
86.9177	0.10326	0.08126	0.05926
87.4907	0.10342	0.08141	0.0594
88.0636	0.10358	0.08156	0.05954
88.6366	0.10373	0.0817	0.05966
89.2095	0.10387	0.08183	0.05979
89.7825	0.104	0.08195	0.0599
90.0117	0.10405	0.082	0.05995
90.5846	0.10393	0.08188	0.05984
91.1576	0.10379	0.08175	0.05972
91.7305	0.10365	0.08162	0.05959
92.3035	0.10349	0.08147	0.05946
92.8765	0.10333	0.08132	0.05932
93.4494	0.10315	0.08116	0.05918
94.0224	0.10296	0.08099	0.05903
94.5953	0.10277	0.08082	0.05887
95.1683	0.10256	0.08063	0.05871
95.7412	0.10234	0.08044	0.05854
96.3142	0.10212	0.08024	0.05837
96.8872	0.10188	0.08003	0.05819
97.4601	0.10163	0.07982	0.058
98.0331	0.10137	0.07959	0.05781
98.606	0.10111	0.07936	0.05761
99.179	0.10083	0.07912	0.05741
99.7519	0.10054	0.07887	0.0572
100.325	0.10024	0.07862	0.05699
100.898	0.09993	0.07835	0.05677
101.471	0.09962	0.07808	0.05655
102.044	0.09929	0.0778	0.05631
102.617	0.09895	0.07751	0.05608
103.19	0.0986	0.07722	0.05584
103.763	0.09824	0.07692	0.05559
104.336	0.09788	0.07661	0.05533
104.909	0.0975	0.07629	0.05508
105.482	0.09711	0.07596	0.05481
106.054	0.09672	0.07563	0.05454
106.627	0.09631	0.07529	0.05427
107.2	0.09589	0.07494	0.05399
107.773	0.09547	0.07458	0.0537
108.346	0.09503	0.07422	0.05341
108.919	0.09459	0.07385	0.05311
109.492	0.09413	0.07347	0.05281
110.065	0.09367	0.07309	0.0525
110.638	0.0932	0.07269	0.05219
111.211	0.09271	0.07229	0.05187
111.784	0.09222	0.07189	0.05155
112.357	0.09172	0.07147	0.05122
112.93	0.09121	0.07105	0.05089
113.503	0.09069	0.07062	0.05055
114.076	0.09016	0.07018	0.0502
114.649	0.08963	0.06974	0.04986
115.222	0.08908	0.06929	0.0495
115.795	0.08853	0.06883	0.04914
116.368	0.08796	0.06837	0.04878
116.941	0.08739	0.0679	0.04841
117.514	0.08681	0.06742	0.04804
118.087	0.08622	0.06694	0.04766
118.66	0.08562	0.06645	0.04728
119.233	0.08501	0.06595	0.04689
119.805	0.0844	0.06545	0.0465
120.378	0.08377	0.06494	0.0461
120.951	0.08314	0.06442	0.0457
121.524	0.0825	0.0639	0.0453
122.097	0.08185	0.06337	0.04489
122.67	0.08119	0.06283	0.04447
123.243	0.08053	0.06229	0.04405
123.816	0.07985	0.06174	0.04363
124.389	0.07917	0.06118	0.0432
124.962	0.07848	0.06062	0.04277
125.535	0.07778	0.06006	0.04233
126.108	0.07708	0.05948	0.04189
126.681	0.07637	0.0589	0.04144
127.254	0.07564	0.05832	0.04099
127.827	0.07492	0.05773	0.04054
128.4	0.07418	0.05713	0.04008
128.973	0.07344	0.05653	0.03962
129.546	0.07269	0.05592	0.03916
130.119	0.07193	0.05531	0.03869
130.692	0.07117	0.05469	0.03821
131.265	0.07039	0.05407	0.03774
131.838	0.06961	0.05344	0.03726
132.411	0.06883	0.0528	0.03677
132.983	0.06804	0.05216	0.03628
133.556	0.06724	0.05151	0.03579
134.129	0.06643	0.05086	0.0353
134.702	0.06562	0.05021	0.0348
135.275	0.0648	0.04955	0.0343
135.505	0.06252	0.04734	0.03215
136.077	0.06334	0.04831	0.03329
136.65	0.06416	0.04929	0.03442
137.223	0.06497	0.05026	0.03554
137.796	0.06577	0.05122	0.03667
138.369	0.06657	0.05218	0.03779
138.942	0.06736	0.05313	0.0389
139.515	0.06814	0.05408	0.04001
140.088	0.06892	0.05502	0.04112
140.661	0.06969	0.05596	0.04223
141.234	0.07045	0.05689	0.04333
141.807	0.07121	0.05781	0.04442
142.38	0.07196	0.05873	0.04551
142.953	0.0727	0.05965	0.0466
143.526	0.07343	0.06056	0.04768
144.099	0.07416	0.06146	0.04876
144.672	0.07488	0.06235	0.04983
145.245	0.07559	0.06324	0.0509
145.818	0.0763	0.06413	0.05196
146.391	0.077	0.065	0.05301
146.964	0.07768	0.06588	0.05407
147.537	0.07837	0.06674	0.05511
148.11	0.07904	0.0676	0.05615
148.683	0.07971	0.06845	0.05719
149.256	0.08036	0.06929	0.05822
149.828	0.08101	0.07013	0.05924
150.401	0.08166	0.07096	0.06026
150.974	0.08229	0.07178	0.06127
151.547	0.08291	0.07259	0.06227
152.12	0.08353	0.0734	0.06327
152.693	0.08414	0.0742	0.06426
153.266	0.08474	0.075	0.06525
153.839	0.08533	0.07578	0.06623
154.412	0.08592	0.07656	0.0672
154.985	0.08649	0.07733	0.06817
155.558	0.08706	0.07809	0.06913
156.131	0.08761	0.07885	0.07008
156.704	0.08816	0.0796	0.07103
157.277	0.0887	0.08033	0.07197
157.85	0.08923	0.08107	0.0729
158.423	0.08976	0.08179	0.07382
158.996	0.09027	0.0825	0.07474
159.569	0.09077	0.08321	0.07565
160.142	0.09127	0.08391	0.07655
160.715	0.09175	0.0846	0.07744
161.288	0.09223	0.08528	0.07833
161.861	0.0927	0.08595	0.07921
162.434	0.09316	0.08662	0.08008
163.006	0.0936	0.08727	0.08094
163.579	0.09404	0.08792	0.08179
164.152	0.09447	0.08856	0.08264
164.725	0.09489	0.08919	0.08348
165.298	0.09531	0.08981	0.08431
165.871	0.09571	0.09042	0.08513
166.444	0.0961	0.09102	0.08594
167.017	0.09648	0.09161	0.08675
167.59	0.09685	0.0922	0.08754
168.163	0.09722	0.09277	0.08833
168.736	0.09757	0.09334	0.08911
169.309	0.09791	0.0939	0.08988
169.882	0.09825	0.09444	0.09064
170.455	0.09857	0.09498	0.09139
171.028	0.09889	0.09551	0.09213
171.601	0.09919	0.09603	0.09286
172.174	0.09949	0.09653	0.09358
172.747	0.09977	0.09703	0.0943
173.32	0.10004	0.09752	0.095
173.893	0.10031	0.098	0.0957
174.466	0.10056	0.09847	0.09638
175.039	0.10081	0.09893	0.09706
175.612	0.10104	0.09938	0.09772
176.185	0.10127	0.09982	0.09838
176.757	0.10148	0.10025	0.09903
177.33	0.10168	0.10067	0.09966
177.903	0.10188	0.10108	0.10029
178.476	0.10206	0.10148	0.10091
179.049	0.10223	0.10187	0.10151
179.622	0.1024	0.10225	0.10211
180.023	0.1025	0.1025	0.1025
180.596	0.10191	0.10213	0.10234
181.169	0.10131	0.10174	0.10218
181.742	0.1007	0.10135	0.102
182.315	0.10008	0.10095	0.10181
182.888	0.09945	0.10053	0.10162
183.461	0.09881	0.10011	0.10141
184.034	0.09816	0.09968	0.10119
184.607	0.0975	0.09923	0.10096
185.18	0.09683	0.09878	0.10073
185.753	0.09615	0.09832	0.10048
186.326	0.09547	0.09784	0.10022
186.899	0.09477	0.09736	0.09995
187.472	0.09406	0.09687	0.09968
188.045	0.09334	0.09637	0.09939
188.618	0.09262	0.09585	0.09909
189.191	0.09188	0.09533	0.09878
189.764	0.09114	0.0948	0.09847
190.337	0.09038	0.09426	0.09814
190.91	0.08962	0.09371	0.0978
191.482	0.08885	0.09315	0.09745
192.055	0.08807	0.09258	0.0971
192.628	0.08728	0.092	0.09673
193.201	0.08648	0.09142	0.09636
193.774	0.08567	0.09082	0.09597
194.347	0.08486	0.09022	0.09558
194.92	0.08403	0.0896	0.09517
195.493	0.0832	0.08898	0.09476
196.066	0.08236	0.08835	0.09433
196.639	0.08151	0.08771	0.0939
197.212	0.08065	0.08706	0.09346
197.785	0.07979	0.0864	0.093
198.358	0.07892	0.08573	0.09254
198.931	0.07804	0.08505	0.09207
199.504	0.07715	0.08437	0.09159
200.077	0.07625	0.08368	0.0911
200.65	0.07535	0.08298	0.09061
201.223	0.07443	0.08227	0.0901
201.796	0.07351	0.08155	0.08958
202.369	0.07259	0.08082	0.08906
202.942	0.07165	0.08009	0.08852
203.515	0.07071	0.07935	0.08798
204.088	0.06977	0.0786	0.08743
204.661	0.06881	0.07784	0.08687
205.233	0.06785	0.07707	0.0863
205.806	0.06688	0.0763	0.08572
206.379	0.06591	0.07552	0.08514
206.952	0.06492	0.07473	0.08454
207.525	0.06393	0.07394	0.08394
208.098	0.06294	0.07313	0.08333
208.671	0.06194	0.07232	0.08271
209.244	0.06093	0.07151	0.08208
209.817	0.05992	0.07068	0.08144
210.39	0.0589	0.06985	0.0808
210.963	0.05787	0.06901	0.08015
211.536	0.05684	0.06816	0.07949
212.109	0.05581	0.06731	0.07882
212.682	0.05476	0.06645	0.07814
213.255	0.05372	0.06559	0.07746
213.828	0.05266	0.06471	0.07676
214.401	0.0516	0.06383	0.07606
214.974	0.05054	0.06295	0.07536
215.547	0.04947	0.06206	0.07464
216.12	0.0484	0.06116	0.07392
216.693	0.04732	0.06026	0.07319
217.266	0.04624	0.05935	0.07245
217.839	0.04515	0.05843	0.07171
218.412	0.04406	0.05751	0.07096
218.984	0.04296	0.05658	0.0702
219.557	0.04186	0.05565	0.06943
220.13	0.04075	0.05471	0.06866
220.703	0.03964	0.05376	0.06788
221.276	0.03853	0.05281	0.0671
221.849	0.03741	0.05186	0.0663
222.422	0.03629	0.0509	0.0655
222.995	0.03517	0.04993	0.0647
223.568	0.03404	0.04896	0.06389
224.141	0.03291	0.04799	0.06307
224.485	0.03351	0.04871	0.06392
225.058	0.03351	0.04889	0.06426
225.631	0.03351	0.04906	0.0646
226.204	0.0335	0.04922	0.06494
226.777	0.0335	0.04938	0.06527
227.35	0.03349	0.04954	0.06559
227.923	0.03347	0.04969	0.0659
228.496	0.03345	0.04983	0.06621
229.069	0.03343	0.04997	0.06651
229.641	0.03341	0.05011	0.0668
230.214	0.03338	0.05024	0.06709
230.787	0.03335	0.05036	0.06737
231.36	0.03332	0.05048	0.06764
231.933	0.03328	0.0506	0.06791
232.506	0.03324	0.05071	0.06817
233.079	0.03319	0.05081	0.06843
233.652	0.03315	0.05091	0.06867
234.225	0.0331	0.051	0.06891
234.798	0.03304	0.05109	0.06915
235.371	0.03298	0.05118	0.06937
235.944	0.03292	0.05126	0.06959
236.517	0.03286	0.05133	0.0698
237.09	0.03279	0.0514	0.07001
237.663	0.03272	0.05146	0.07021
238.236	0.03265	0.05152	0.0704
238.809	0.03257	0.05158	0.07058
239.382	0.03249	0.05162	0.07076
239.955	0.03241	0.05167	0.07093
240.528	0.03232	0.05171	0.07109
241.101	0.03223	0.05174	0.07125
241.674	0.03214	0.05177	0.0714
242.247	0.03204	0.05179	0.07154
242.82	0.03194	0.05181	0.07167
243.392	0.03184	0.05182	0.0718
243.965	0.03173	0.05183	0.07192
244.538	0.03162	0.05183	0.07203
245.111	0.03151	0.05182	0.07214
245.684	0.03139	0.05182	0.07224
246.257	0.03127	0.0518	0.07233
246.83	0.03115	0.05178	0.07241
247.403	0.03103	0.05176	0.07249
247.976	0.0309	0.05173	0.07256
248.549	0.03077	0.05169	0.07262
249.122	0.03063	0.05166	0.07268
249.695	0.0305	0.05161	0.07272
250.268	0.03036	0.05156	0.07276
250.841	0.03021	0.05151	0.0728
251.414	0.03007	0.05145	0.07282
251.987	0.02992	0.05138	0.07284
252.56	0.02976	0.05131	0.07285
253.133	0.02961	0.05123	0.07286
253.706	0.02945	0.05115	0.07285
254.279	0.02929	0.05107	0.07284
254.852	0.02913	0.05098	0.07283
255.425	0.02896	0.05088	0.0728
255.998	0.02879	0.05078	0.07277
256.57	0.02862	0.05067	0.07273
257.143	0.02844	0.05056	0.07268
257.716	0.02826	0.05044	0.07263
258.289	0.02808	0.05032	0.07257
258.862	0.02789	0.0502	0.0725
259.435	0.02771	0.05006	0.07242
260.008	0.02752	0.04993	0.07234
260.581	0.02733	0.04979	0.07225
261.154	0.02713	0.04964	0.07215
261.727	0.02693	0.04949	0.07205
262.3	0.02673	0.04933	0.07193
262.873	0.02653	0.04917	0.07181
263.446	0.02632	0.049	0.07169
264.019	0.02611	0.04883	0.07155
264.592	0.0259	0.04866	0.07141
265.165	0.02569	0.04848	0.07127
265.738	0.02547	0.04829	0.07111
266.311	0.02525	0.0481	0.07095
266.884	0.02503	0.04791	0.07078
267.457	0.02481	0.0477	0.0706
268.03	0.02458	0.0475	0.07042
268.603	0.02435	0.04729	0.07023
269.176	0.02412	0.04708	0.07003
269.749	0.02389	0.04686	0.06983
269.978	0.02379	0.04676	0.06974
270.551	0.02402	0.04699	0.06995
271.124	0.02426	0.0472	0.07015
271.697	0.02449	0.04741	0.07034
272.27	0.02471	0.04762	0.07053
272.842	0.02494	0.04782	0.07071
273.415	0.02516	0.04802	0.07088
273.988	0.02538	0.04821	0.07104
274.561	0.0256	0.0484	0.0712
275.134	0.02581	0.04858	0.07135
275.707	0.02603	0.04876	0.0715
276.28	0.02624	0.04893	0.07163
276.853	0.02644	0.0491	0.07176
277.426	0.02665	0.04927	0.07189
277.999	0.02685	0.04942	0.072
278.572	0.02705	0.04958	0.07211
279.145	0.02725	0.04973	0.07221
279.718	0.02744	0.04987	0.0723
280.291	0.02763	0.05001	0.07239
280.864	0.02782	0.05014	0.07247
281.437	0.028	0.05027	0.07254
282.01	0.02819	0.05039	0.0726
282.583	0.02837	0.05051	0.07266
283.156	0.02854	0.05063	0.07271
283.729	0.02872	0.05074	0.07275
284.302	0.02889	0.05084	0.07279
284.875	0.02906	0.05094	0.07282
285.448	0.02922	0.05103	0.07284
286.021	0.02938	0.05112	0.07285
286.593	0.02954	0.0512	0.07286
287.166	0.0297	0.05128	0.07286
287.739	0.02985	0.05135	0.07285
288.312	0.03001	0.05142	0.07283
288.885	0.03015	0.05148	0.07281
289.458	0.0303	0.05154	0.07278
290.031	0.03044	0.05159	0.07274
290.604	0.03058	0.05164	0.0727
291.177	0.03071	0.05168	0.07264
291.75	0.03085	0.05172	0.07259
292.323	0.03098	0.05175	0.07252
292.896	0.0311	0.05177	0.07245
293.469	0.03122	0.05179	0.07236
294.042	0.03134	0.05181	0.07228
294.615	0.03146	0.05182	0.07218
295.188	0.03158	0.05183	0.07208
295.761	0.03169	0.05183	0.07197
296.334	0.03179	0.05182	0.07185
296.907	0.0319	0.05181	0.07173
297.48	0.032	0.0518	0.07159
298.053	0.0321	0.05178	0.07146
298.626	0.03219	0.05175	0.07131
299.199	0.03228	0.05172	0.07116
299.772	0.03237	0.05168	0.071
300.344	0.03246	0.05164	0.07083
300.917	0.03254	0.0516	0.07066
301.49	0.03262	0.05155	0.07047
302.063	0.03269	0.05149	0.07029
302.636	0.03276	0.05143	0.07009
303.209	0.03283	0.05136	0.06989
303.782	0.0329	0.05129	0.06968
304.355	0.03296	0.05121	0.06946
304.928	0.03302	0.05113	0.06924
305.501	0.03307	0.05104	0.06901
306.074	0.03313	0.05095	0.06877
306.647	0.03318	0.05085	0.06853
307.22	0.03322	0.05075	0.06828
307.793	0.03326	0.05064	0.06802
308.366	0.0333	0.05053	0.06776
308.939	0.03334	0.05041	0.06748
309.512	0.03337	0.05029	0.06721
310.085	0.0334	0.05016	0.06692
310.658	0.03342	0.05003	0.06663
311.231	0.03345	0.04989	0.06633
311.804	0.03347	0.04975	0.06603
312.377	0.03348	0.0496	0.06572
312.95	0.03349	0.04945	0.0654
313.523	0.0335	0.04929	0.06507
314.095	0.03351	0.04913	0.06474
314.668	0.03351	0.04896	0.06441
315.241	0.03351	0.04879	0.06406
315.528	0.03215	0.04734	0.06252
316.101	0.03329	0.04831	0.06334
316.674	0.03442	0.04929	0.06416
317.247	0.03554	0.05026	0.06497
317.82	0.03667	0.05122	0.06577
318.393	0.03779	0.05218	0.06657
318.966	0.0389	0.05313	0.06736
319.539	0.04001	0.05408	0.06814
320.112	0.04112	0.05502	0.06892
320.684	0.04223	0.05596	0.06969
321.257	0.04333	0.05689	0.07045
321.83	0.04442	0.05781	0.07121
322.403	0.04551	0.05873	0.07196
322.976	0.0466	0.05965	0.0727
323.549	0.04768	0.06056	0.07343
324.122	0.04876	0.06146	0.07416
324.695	0.04983	0.06235	0.07488
325.268	0.0509	0.06324	0.07559
325.841	0.05196	0.06413	0.0763
326.414	0.05301	0.065	0.077
326.987	0.05407	0.06588	0.07768
327.56	0.05511	0.06674	0.07837
328.133	0.05615	0.0676	0.07904
328.706	0.05719	0.06845	0.07971
329.279	0.05822	0.06929	0.08036
329.852	0.05924	0.07013	0.08101
330.425	0.06026	0.07096	0.08166
330.998	0.06127	0.07178	0.08229
331.571	0.06227	0.07259	0.08291
332.144	0.06327	0.0734	0.08353
332.717	0.06426	0.0742	0.08414
333.29	0.06525	0.075	0.08474
333.863	0.06623	0.07578	0.08533
334.435	0.0672	0.07656	0.08592
335.008	0.06817	0.07733	0.08649
335.581	0.06913	0.07809	0.08706
336.154	0.07008	0.07885	0.08761
336.727	0.07103	0.0796	0.08816
337.3	0.07197	0.08033	0.0887
337.873	0.0729	0.08107	0.08923
338.446	0.07382	0.08179	0.08976
339.019	0.07474	0.0825	0.09027
339.592	0.07565	0.08321	0.09077
340.165	0.07655	0.08391	0.09127
340.738	0.07744	0.0846	0.09175
341.311	0.07833	0.08528	0.09223
341.884	0.07921	0.08595	0.0927
342.457	0.08008	0.08662	0.09316
343.03	0.08094	0.08727	0.0936
343.603	0.08179	0.08792	0.09404
344.176	0.08264	0.08856	0.09447
344.749	0.08348	0.08919	0.09489
345.322	0.08431	0.08981	0.09531
345.895	0.08513	0.09042	0.09571
346.468	0.08594	0.09102	0.0961
347.041	0.08675	0.09161	0.09648
347.613	0.08754	0.0922	0.09685
348.186	0.08833	0.09277	0.09722
348.759	0.08911	0.09334	0.09757
349.332	0.08988	0.0939	0.09791
349.905	0.09064	0.09444	0.09825
350.478	0.09139	0.09498	0.09857
351.051	0.09213	0.09551	0.09889
351.624	0.09286	0.09603	0.09919
352.197	0.09358	0.09653	0.09949
352.77	0.0943	0.09703	0.09977
353.343	0.095	0.09752	0.10004
353.916	0.0957	0.098	0.10031
354.489	0.09638	0.09847	0.10056
355.062	0.09706	0.09893	0.10081
355.635	0.09772	0.09938	0.10104
356.208	0.09838	0.09982	0.10127
356.781	0.09903	0.10025	0.10148
357.354	0.09966	0.10067	0.10168
357.927	0.10029	0.10108	0.10188
358.5	0.10091	0.10148	0.10206
359.073	0.10151	0.10187	0.10223
359.646	0.10211	0.10225	0.1024

## Sheet: Fig3b
µ	<ZSn,ZSe>	A	<Asn,Ase>	α	ZSe	ZSn	ASn	ASe
-0.67	0.26771	0.4633	0.30022	0.4952	0.59417	-0.05875	0.54782	0.05262
-0.669	0.26871	0.4633	0.30022	0.4952	0.59417	-0.05675	0.54782	0.05262
-0.668	0.26971	0.4633	0.30022	0.4952	0.59417	-0.05475	0.54782	0.05262
-0.667	0.27071	0.4633	0.30022	0.4952	0.59417	-0.05275	0.54782	0.05262
-0.666	0.27171	0.4633	0.30022	0.4952	0.59417	-0.05075	0.54782	0.05262
-0.665	0.27271	0.4633	0.30022	0.4952	0.59417	-0.04875	0.54782	0.05262
-0.664	0.27371	0.4633	0.30022	0.4952	0.59417	-0.04675	0.54782	0.05262
-0.663	0.27471	0.4633	0.30022	0.4952	0.59417	-0.04475	0.54782	0.05262
-0.662	0.27571	0.4633	0.30022	0.4952	0.59417	-0.04275	0.54782	0.05262
-0.661	0.27671	0.4633	0.30022	0.4952	0.59417	-0.04075	0.54782	0.05262
-0.66	0.27771	0.4633	0.30022	0.4952	0.59417	-0.03875	0.54782	0.05262
-0.659	0.27871	0.4633	0.30022	0.4952	0.59417	-0.03675	0.54782	0.05262
-0.658	0.27971	0.4633	0.30022	0.4952	0.59417	-0.03475	0.54782	0.05262
-0.657	0.28071	0.4633	0.30022	0.4952	0.59417	-0.03275	0.54782	0.05262
-0.656	0.28171	0.4633	0.30022	0.4952	0.59417	-0.03075	0.54782	0.05262
-0.655	0.28271	0.4633	0.30022	0.4952	0.59417	-0.02875	0.54782	0.05262
-0.654	0.28371	0.4633	0.30022	0.4952	0.59417	-0.02675	0.54782	0.05262
-0.653	0.28471	0.4633	0.30022	0.4952	0.59417	-0.02475	0.54782	0.05262
-0.652	0.28571	0.4633	0.30022	0.4952	0.59417	-0.02275	0.54782	0.05262
-0.651	0.28671	0.4633	0.30022	0.4952	0.59417	-0.02075	0.54782	0.05262
-0.65	0.28771	0.4633	0.30022	0.4952	0.59417	-0.01875	0.54782	0.05262
-0.649	0.28871	0.4633	0.30022	0.4952	0.59417	-0.01675	0.54782	0.05262
-0.648	0.28971	0.4633	0.30022	0.4952	0.59417	-0.01475	0.54782	0.05262
-0.647	0.29071	0.4633	0.30022	0.4952	0.59417	-0.01275	0.54782	0.05262
-0.646	0.29171	0.4633	0.30022	0.4952	0.59417	-0.01075	0.54782	0.05262
-0.645	0.29271	0.4633	0.30022	0.4952	0.59417	-0.00875	0.54782	0.05262
-0.644	0.29371	0.4633	0.30022	0.4952	0.59417	-0.00675	0.54782	0.05262
-0.643	0.29471	0.4633	0.30022	0.4952	0.59417	-0.00475	0.54782	0.05262
-0.642	0.29571	0.4633	0.30022	0.4952	0.59417	-0.00275	0.54782	0.05262
-0.641	0.29671	0.4633	0.30022	0.4952	0.59417	-0.000745272	0.54782	0.05262
-0.64	0.29771	0.4633	0.30022	0.4952	0.59417	0.00125	0.54782	0.05262
-0.639	0.29871	0.4633	0.30022	0.4952	0.59417	0.00326	0.54782	0.05262
-0.638	0.29971	0.4633	0.30022	0.4952	0.59417	0.00526	0.54782	0.05262
-0.637	0.30071	0.4633	0.30022	0.4952	0.59417	0.00726	0.54782	0.05262
-0.636	0.30171	0.4633	0.30022	0.4952	0.59417	0.00926	0.54782	0.05262
-0.635	0.30271	0.4633	0.30022	0.4952	0.59417	0.01126	0.54782	0.05262
-0.634	0.30371	0.4633	0.30022	0.4952	0.59417	0.01326	0.54782	0.05262
-0.633	0.30471	0.4633	0.30022	0.4952	0.59417	0.01526	0.54782	0.05262
-0.632	0.30571	0.4633	0.30022	0.4952	0.59417	0.01726	0.54782	0.05262
-0.631	0.30671	0.4633	0.30022	0.4952	0.59417	0.01926	0.54782	0.05262
-0.63	0.30771	0.4633	0.30022	0.4952	0.59417	0.02126	0.54782	0.05262
-0.629	0.30871	0.4633	0.30022	0.4952	0.59417	0.02326	0.54782	0.05262
-0.628	0.30971	0.4633	0.30022	0.4952	0.59417	0.02526	0.54782	0.05262
-0.627	0.31071	0.4633	0.30022	0.4952	0.59417	0.02726	0.54782	0.05262
-0.626	0.31171	0.4633	0.30022	0.4952	0.59417	0.02926	0.54782	0.05262
-0.625	0.31271	0.4633	0.30022	0.4952	0.59417	0.03126	0.54782	0.05262
-0.624	0.31371	0.4633	0.30022	0.4952	0.59417	0.03326	0.54782	0.05262
-0.623	0.31471	0.4633	0.30022	0.4952	0.59417	0.03526	0.54782	0.05262
-0.622	0.31572	0.4633	0.30022	0.4952	0.59417	0.03726	0.54782	0.05262
-0.621	0.31672	0.4633	0.30022	0.4952	0.59417	0.03926	0.54782	0.05262
-0.62	0.31772	0.4633	0.30022	0.4952	0.59417	0.04126	0.54782	0.05262
-0.619	0.31872	0.4633	0.30022	0.4952	0.59417	0.04326	0.54782	0.05262
-0.618	0.31972	0.4633	0.30022	0.4952	0.59417	0.04526	0.54782	0.05262
-0.617	0.32072	0.4633	0.30022	0.4952	0.59417	0.04726	0.54782	0.05262
-0.616	0.32172	0.4633	0.30022	0.4952	0.59417	0.04926	0.54782	0.05262
-0.615	0.32272	0.4633	0.30022	0.4952	0.59417	0.05126	0.54782	0.05262
-0.614	0.32372	0.4633	0.30022	0.4952	0.59417	0.05326	0.54782	0.05262
-0.613	0.32472	0.4633	0.30022	0.4952	0.59417	0.05526	0.54782	0.05262
-0.612	0.32572	0.4633	0.30022	0.4952	0.59417	0.05726	0.54782	0.05262
-0.611	0.32672	0.4633	0.30022	0.4952	0.59417	0.05926	0.54782	0.05262
-0.61	0.32772	0.4633	0.30022	0.4952	0.59417	0.06126	0.54782	0.05262
-0.609	0.32872	0.4633	0.30022	0.4952	0.59417	0.06326	0.54782	0.05262
-0.608	0.32972	0.4633	0.30022	0.4952	0.59417	0.06526	0.54782	0.05262
-0.607	0.33072	0.4633	0.30022	0.4952	0.59417	0.06726	0.54782	0.05262
-0.606	0.33172	0.4633	0.30022	0.4952	0.59417	0.06926	0.54782	0.05262
-0.605	0.33272	0.4633	0.30022	0.4952	0.59417	0.07126	0.54782	0.05262
-0.604	0.33372	0.4633	0.30022	0.4952	0.59417	0.07326	0.54782	0.05262
-0.603	0.33472	0.4633	0.30022	0.4952	0.59417	0.07526	0.54782	0.05262
-0.602	0.33572	0.4633	0.30022	0.4952	0.59417	0.07726	0.54782	0.05262
-0.601	0.33672	0.4633	0.30022	0.4952	0.59417	0.07926	0.54782	0.05262
-0.6	0.33772	0.4633	0.30022	0.4952	0.59418	0.08126	0.54782	0.05262
-0.599	0.33872	0.4633	0.30022	0.4952	0.59418	0.08326	0.54782	0.05262
-0.598	0.33972	0.4633	0.30022	0.4952	0.59418	0.08526	0.54782	0.05262
-0.597	0.34072	0.4633	0.30022	0.4952	0.59418	0.08726	0.54782	0.05262
-0.596	0.34172	0.4633	0.30022	0.4952	0.59418	0.08926	0.54782	0.05262
-0.595	0.34272	0.4633	0.30022	0.4952	0.59418	0.09126	0.54782	0.05262
-0.594	0.34372	0.4633	0.30022	0.4952	0.59418	0.09326	0.54782	0.05262
-0.593	0.34472	0.4633	0.30022	0.4952	0.59418	0.09526	0.54782	0.05262
-0.592	0.34572	0.4633	0.30022	0.4952	0.59418	0.09726	0.54782	0.05262
0.5	0.34604	0.4633	0.30022	0.4952	0.59418	0.0979	0.54782	0.05262
0.501	0.34604	0.4633	0.30022	0.4952	0.59418	0.0979	0.54782	0.05262
0.502	0.34604	0.4633	0.30022	0.4952	0.59418	0.0979	0.54782	0.05262
0.503	0.34604	0.4633	0.30022	0.4952	0.59418	0.0979	0.54782	0.05262
0.504	0.34604	0.4633	0.30022	0.4952	0.59418	0.0979	0.54782	0.05262
0.505	0.34604	0.4633	0.30022	0.4952	0.59418	0.0979	0.54782	0.05262
0.506	0.34604	0.4633	0.30022	0.4952	0.59418	0.0979	0.54782	0.05262
0.507	0.34604	0.4633	0.30022	0.4952	0.59418	0.0979	0.54782	0.05262
0.508	0.34604	0.4633	0.30022	0.4952	0.59418	0.0979	0.54782	0.05262
0.509	0.34604	0.4633	0.30022	0.4952	0.59418	0.0979	0.54782	0.05262
0.51	0.34604	0.4633	0.30022	0.4952	0.59418	0.0979	0.54782	0.05262
0.511	0.34604	0.4633	0.30022	0.4952	0.59418	0.0979	0.54782	0.05262
0.512	0.34604	0.4633	0.30022	0.4952	0.59418	0.0979	0.54782	0.05262
0.513	0.34604	0.4633	0.30022	0.4952	0.59418	0.0979	0.54782	0.05262
0.514	0.34604	0.4633	0.30022	0.4952	0.59418	0.0979	0.54782	0.05262
0.515	0.34604	0.4633	0.30022	0.4952	0.59418	0.0979	0.54782	0.05262
0.516	0.34604	0.4633	0.30022	0.4952	0.59418	0.0979	0.54782	0.05262
0.517	0.34604	0.4633	0.30022	0.4952	0.59418	0.0979	0.54782	0.05262
0.518	0.34604	0.4633	0.30022	0.4952	0.59418	0.0979	0.54782	0.05262
0.519	0.34604	0.4633	0.30022	0.4952	0.59418	0.0979	0.54782	0.05262
0.52	0.34604	0.4633	0.30022	0.4952	0.59418	0.0979	0.54782	0.05262
0.521	0.34604	0.4633	0.30022	0.4952	0.59418	0.0979	0.54782	0.05262
0.522	0.34604	0.4633	0.30022	0.4952	0.59418	0.0979	0.54782	0.05262
0.523	0.34604	0.4633	0.30022	0.4952	0.59418	0.0979	0.54782	0.05262
0.524	0.34604	0.4633	0.30022	0.4952	0.59418	0.0979	0.54782	0.05262
0.525	0.34604	0.4633	0.30022	0.4952	0.59418	0.0979	0.54782	0.05262
0.526	0.34604	0.4633	0.30022	0.4952	0.59418	0.0979	0.54782	0.05262
0.527	0.34604	0.4633	0.30022	0.4952	0.59418	0.0979	0.54782	0.05262
0.528	0.34604	0.4633	0.30022	0.4952	0.59418	0.0979	0.54782	0.05262
0.529	0.34604	0.4633	0.30022	0.4952	0.59418	0.0979	0.54782	0.05262
0.53	0.34604	0.4633	0.30022	0.4952	0.59418	0.0979	0.54782	0.05262
0.531	0.34604	0.4633	0.30022	0.4952	0.59418	0.0979	0.54782	0.05262
0.532	0.34604	0.4633	0.30022	0.4952	0.59418	0.0979	0.54782	0.05262
0.533	0.34604	0.4633	0.30022	0.4952	0.59418	0.0979	0.54782	0.05262
0.534	0.34604	0.4633	0.30022	0.4952	0.59418	0.0979	0.54782	0.05262
0.535	0.34604	0.4633	0.30022	0.4952	0.59418	0.0979	0.54782	0.05262
0.536	0.34604	0.4633	0.30022	0.4952	0.59418	0.0979	0.54782	0.05262
0.537	0.34604	0.4633	0.30022	0.4952	0.59418	0.0979	0.54782	0.05262
0.538	0.34604	0.4633	0.30022	0.4952	0.59418	0.0979	0.54782	0.05262
0.539	0.34604	0.4633	0.30022	0.4952	0.59418	0.0979	0.54782	0.05262
0.54	0.34604	0.4633	0.30022	0.4952	0.59418	0.0979	0.54782	0.05262
0.541	0.34604	0.4633	0.30022	0.4952	0.59418	0.0979	0.54782	0.05262
0.542	0.34604	0.4633	0.30022	0.4952	0.59418	0.0979	0.54782	0.05262
0.543	0.34604	0.46273	0.30022	0.4952	0.59418	0.0979	0.54782	0.05262
0.544	0.34604	0.46173	0.30022	0.4952	0.59418	0.0979	0.54782	0.05262
0.545	0.34604	0.46073	0.30022	0.4952	0.59418	0.0979	0.54782	0.05262
0.546	0.34604	0.45973	0.30022	0.4952	0.59418	0.0979	0.54782	0.05262
0.547	0.34604	0.45873	0.30022	0.4952	0.59418	0.0979	0.54782	0.05262
0.548	0.34604	0.45773	0.30022	0.4952	0.59418	0.0979	0.54782	0.05262
0.549	0.34604	0.45673	0.30022	0.4952	0.59418	0.0979	0.54782	0.05262
0.55	0.34604	0.45573	0.30022	0.4952	0.59418	0.0979	0.54782	0.05262
0.551	0.34604	0.45473	0.30022	0.4952	0.59418	0.0979	0.54782	0.05262
0.552	0.34604	0.45374	0.30022	0.4952	0.59418	0.0979	0.54782	0.05262
0.553	0.34604	0.45274	0.30022	0.4952	0.59418	0.0979	0.54782	0.05262
0.554	0.34604	0.45174	0.30022	0.4952	0.59418	0.0979	0.54782	0.05262
0.555	0.34604	0.45074	0.30022	0.4952	0.59418	0.0979	0.54782	0.05262
0.556	0.34604	0.44974	0.30022	0.4952	0.59418	0.0979	0.54782	0.05262
0.557	0.34604	0.44874	0.30022	0.4952	0.59418	0.0979	0.54782	0.05262
0.558	0.34604	0.44774	0.30022	0.4952	0.59418	0.0979	0.54782	0.05262
0.559	0.34604	0.44674	0.30022	0.4952	0.59418	0.0979	0.54782	0.05262
0.56	0.34604	0.44574	0.30022	0.4952	0.59418	0.0979	0.54782	0.05262
0.561	0.34604	0.44475	0.30022	0.4952	0.59418	0.0979	0.54782	0.05262
0.562	0.34604	0.44375	0.30022	0.4952	0.59418	0.0979	0.54782	0.05262
0.563	0.34604	0.44275	0.30022	0.4952	0.59418	0.0979	0.54782	0.05262
0.564	0.34604	0.44175	0.30022	0.4952	0.59418	0.0979	0.54782	0.05262
0.565	0.34604	0.44075	0.30022	0.4952	0.59418	0.0979	0.54782	0.05262
0.566	0.34604	0.43975	0.30022	0.4952	0.59418	0.0979	0.54782	0.05262
0.567	0.34604	0.43875	0.30022	0.4952	0.59418	0.0979	0.54782	0.05262
0.568	0.34604	0.43775	0.30022	0.4952	0.59418	0.0979	0.54782	0.05262
0.569	0.34604	0.43675	0.30022	0.4952	0.59418	0.0979	0.54782	0.05262
0.57	0.34604	0.43576	0.30022	0.4952	0.59418	0.0979	0.54782	0.05262
0.571	0.34604	0.43476	0.30022	0.4952	0.59418	0.0979	0.54782	0.05262
0.572	0.34604	0.43376	0.30022	0.4952	0.59418	0.0979	0.54782	0.05262
0.573	0.34604	0.43276	0.30022	0.4952	0.59418	0.0979	0.54782	0.05262
0.574	0.34604	0.43176	0.30022	0.4952	0.59418	0.0979	0.54782	0.05262
0.575	0.34604	0.43076	0.30022	0.4952	0.59418	0.0979	0.54782	0.05262
0.576	0.34604	0.42976	0.30022	0.4952	0.59418	0.0979	0.54782	0.05262
0.577	0.34604	0.42876	0.30022	0.4952	0.59418	0.0979	0.54782	0.05262
0.578	0.34604	0.42776	0.30022	0.4952	0.59418	0.0979	0.54782	0.05262
0.579	0.34604	0.42676	0.30022	0.4952	0.59418	0.0979	0.54782	0.05262
0.58	0.34604	0.42577	0.30022	0.4952	0.59418	0.0979	0.54782	0.05262
0.581	0.34604	0.42477	0.30022	0.4952	0.59418	0.0979	0.54782	0.05262
0.582	0.34604	0.42377	0.30022	0.4952	0.59418	0.0979	0.54782	0.05262
0.583	0.34604	0.42277	0.30022	0.4952	0.59418	0.0979	0.54782	0.05262
0.584	0.34604	0.42177	0.30022	0.4952	0.59418	0.0979	0.54782	0.05262
0.585	0.34604	0.42077	0.30022	0.4952	0.59418	0.0979	0.54782	0.05262
0.586	0.34604	0.41977	0.30022	0.4952	0.59418	0.0979	0.54782	0.05262
0.587	0.34604	0.41877	0.30022	0.4952	0.59418	0.0979	0.54782	0.05262
0.588	0.34604	0.41777	0.30022	0.4952	0.59418	0.0979	0.54782	0.05262
0.589	0.34604	0.41678	0.30022	0.4952	0.59418	0.0979	0.54782	0.05262
0.59	0.34604	0.41578	0.30022	0.4952	0.59418	0.0979	0.54782	0.05262
0.591	0.34604	0.41478	0.30022	0.4952	0.59418	0.0979	0.54782	0.05262
0.592	0.34604	0.41378	0.30022	0.4952	0.59418	0.0979	0.54782	0.05262
0.593	0.34604	0.41278	0.30022	0.4952	0.59418	0.0979	0.54782	0.05262
0.594	0.34604	0.41178	0.30022	0.4952	0.59418	0.0979	0.54782	0.05262
0.595	0.34604	0.41078	0.30022	0.4952	0.59418	0.0979	0.54782	0.05262
0.596	0.34604	0.40978	0.30022	0.4952	0.59418	0.0979	0.54782	0.05262
0.597	0.34604	0.40878	0.30022	0.4952	0.59418	0.0979	0.54782	0.05262
0.598	0.34604	0.40779	0.30022	0.4952	0.59418	0.0979	0.54782	0.05262
0.599	0.34604	0.40679	0.30022	0.4952	0.59418	0.0979	0.54782	0.05262
0.6	0.34604	0.40579	0.30022	0.4952	0.59418	0.0979	0.54782	0.05262
0.601	0.34604	0.40479	0.30022	0.4952	0.59418	0.0979	0.54782	0.05262
0.602	0.34604	0.40379	0.30022	0.4952	0.59418	0.0979	0.54782	0.05262
0.603	0.34604	0.40279	0.30022	0.4952	0.59418	0.0979	0.54782	0.05262
0.604	0.34604	0.40179	0.30022	0.4952	0.59418	0.0979	0.54782	0.05262
0.605	0.34604	0.40079	0.30022	0.4952	0.59418	0.0979	0.54782	0.05262
0.606	0.34604	0.39979	0.30022	0.4952	0.59418	0.0979	0.54782	0.05262
0.607	0.34604	0.3988	0.30022	0.4952	0.59418	0.0979	0.54782	0.05262
0.608	0.34604	0.3978	0.30022	0.4952	0.59418	0.0979	0.54782	0.05262
0.609	0.34604	0.3968	0.30022	0.4952	0.59418	0.0979	0.54782	0.05262
0.61	0.34604	0.3958	0.30022	0.4952	0.59418	0.0979	0.54782	0.05262
0.611	0.34604	0.3948	0.30022	0.4952	0.59418	0.0979	0.54782	0.05262
0.612	0.34604	0.3938	0.30022	0.4952	0.59418	0.0979	0.54782	0.05262
0.613	0.34604	0.3928	0.30022	0.4952	0.59418	0.0979	0.54782	0.05262
0.614	0.34604	0.3918	0.30022	0.4952	0.59418	0.0979	0.54782	0.05262
0.615	0.34604	0.3908	0.30022	0.4952	0.59418	0.0979	0.54782	0.05262
0.616	0.34604	0.3898	0.30022	0.4952	0.59418	0.0979	0.54782	0.05262
0.617	0.34604	0.38881	0.30022	0.4952	0.59418	0.0979	0.54782	0.05262
0.618	0.34604	0.38781	0.30022	0.4952	0.59418	0.0979	0.54782	0.05262
0.619	0.34604	0.38681	0.30022	0.4952	0.59418	0.0979	0.54782	0.05262
0.62	0.34604	0.38581	0.30022	0.4952	0.59418	0.0979	0.54782	0.05262
0.621	0.34604	0.38481	0.30022	0.4952	0.59418	0.0979	0.54782	0.05262
0.622	0.34604	0.38381	0.30022	0.4952	0.59418	0.0979	0.54782	0.05262
0.623	0.34604	0.38281	0.30022	0.4952	0.59418	0.0979	0.54782	0.05262
0.624	0.34604	0.38181	0.30022	0.4952	0.59418	0.0979	0.54782	0.05262
0.625	0.34604	0.38081	0.30022	0.4952	0.59418	0.0979	0.54782	0.05262
0.626	0.34604	0.37982	0.30022	0.4952	0.59418	0.0979	0.54782	0.05262
0.627	0.34604	0.37882	0.30022	0.4952	0.59418	0.0979	0.54782	0.05262
0.628	0.34604	0.37782	0.30022	0.4952	0.59418	0.0979	0.54782	0.05262
0.629	0.34604	0.37682	0.30022	0.4952	0.59418	0.0979	0.54782	0.05262
0.63	0.34604	0.37582	0.30022	0.4952	0.59418	0.0979	0.54782	0.05262
0.631	0.34604	0.37482	0.30022	0.4952	0.59418	0.0979	0.54782	0.05262
0.632	0.34604	0.37382	0.30022	0.4952	0.59418	0.0979	0.54782	0.05262
0.633	0.34604	0.37282	0.30022	0.4952	0.59418	0.0979	0.54782	0.05262
0.634	0.34604	0.37182	0.30022	0.4952	0.59418	0.0979	0.54782	0.05262
0.635	0.34604	0.37083	0.30022	0.4952	0.59418	0.0979	0.54782	0.05262
0.636	0.34604	0.36983	0.30022	0.4952	0.59418	0.0979	0.54782	0.05262
0.637	0.34604	0.36883	0.30022	0.4952	0.59418	0.0979	0.54782	0.05262
0.638	0.34604	0.36783	0.30022	0.4952	0.59418	0.0979	0.54782	0.05262
0.639	0.34604	0.36683	0.30022	0.4952	0.59418	0.0979	0.54782	0.05262
0.64	0.34604	0.36583	0.30022	0.4952	0.59418	0.0979	0.54782	0.05262
0.641	0.34604	0.36483	0.30022	0.4952	0.59418	0.0979	0.54782	0.05262
0.642	0.34604	0.36383	0.30022	0.4952	0.59418	0.0979	0.54782	0.05262
0.643	0.34604	0.36283	0.30022	0.4952	0.59418	0.0979	0.54782	0.05262
0.644	0.34604	0.36184	0.30022	0.4952	0.59418	0.0979	0.54782	0.05262
0.645	0.34604	0.36084	0.30022	0.4952	0.59418	0.0979	0.54782	0.05262
0.646	0.34604	0.35984	0.30022	0.4952	0.59418	0.0979	0.54782	0.05262
0.647	0.34604	0.35884	0.30022	0.4952	0.59418	0.0979	0.54782	0.05262
0.648	0.34604	0.35784	0.30022	0.4952	0.59418	0.0979	0.54782	0.05262
0.649	0.34604	0.35684	0.30022	0.4952	0.59418	0.0979	0.54782	0.05262
0.65	0.34604	0.35584	0.30022	0.4952	0.59418	0.0979	0.54782	0.05262
0.651	0.34604	0.35484	0.30022	0.4952	0.59418	0.0979	0.54782	0.05262
0.652	0.34604	0.35384	0.30022	0.4952	0.59418	0.0979	0.54782	0.05262
0.653	0.34604	0.35284	0.30022	0.4952	0.59418	0.0979	0.54782	0.05262
0.654	0.34604	0.35185	0.30022	0.4952	0.59418	0.0979	0.54782	0.05262
0.655	0.34604	0.35085	0.30022	0.4952	0.59418	0.0979	0.54782	0.05262
0.656	0.34604	0.34985	0.30022	0.4952	0.59418	0.0979	0.54782	0.05262
0.657	0.34604	0.34885	0.30022	0.4952	0.59418	0.0979	0.54782	0.05262
0.658	0.34604	0.34785	0.30022	0.4952	0.59418	0.0979	0.54782	0.05262
0.659	0.34604	0.34685	0.30022	0.4952	0.59418	0.0979	0.54782	0.05262
0.66	0.34604	0.34585	0.30022	0.4952	0.59418	0.0979	0.54782	0.05262
0.661	0.34604	0.34485	0.30022	0.4952	0.59418	0.0979	0.54782	0.05262
0.662	0.34604	0.34385	0.30022	0.4952	0.59418	0.0979	0.54782	0.05262
0.663	0.34604	0.34286	0.30022	0.4952	0.59418	0.0979	0.54782	0.05262
0.664	0.34604	0.34186	0.30022	0.4952	0.59418	0.0979	0.54782	0.05262
0.665	0.34604	0.34086	0.30022	0.4952	0.59418	0.0979	0.54782	0.05262
0.666	0.34604	0.33986	0.30022	0.4952	0.59418	0.0979	0.54782	0.05262
0.667	0.34604	0.33886	0.30022	0.4952	0.59418	0.0979	0.54782	0.05262
0.668	0.34604	0.33786	0.30022	0.4952	0.59418	0.0979	0.54782	0.05262
0.669	0.34604	0.33686	0.30022	0.4952	0.59418	0.0979	0.54782	0.05262
0.67	0.34604	0.33586	0.30022	0.4952	0.59418	0.0979	0.54782	0.05262
0.671	0.34604	0.33486	0.30022	0.4952	0.59418	0.0979	0.54782	0.05262
0.672	0.34604	0.33387	0.30022	0.4952	0.59418	0.0979	0.54782	0.05262
0.673	0.34604	0.33287	0.30022	0.4952	0.59418	0.0979	0.54782	0.05262
0.674	0.34604	0.33187	0.30022	0.4952	0.59418	0.0979	0.54782	0.05262
0.675	0.34604	0.33087	0.30022	0.4952	0.59418	0.0979	0.54782	0.05262
0.676	0.34604	0.32987	0.30022	0.4952	0.59418	0.0979	0.54782	0.05262
0.677	0.34492	0.32887	0.30022	0.4952	0.59268	0.09716	0.54782	0.05262
0.678	0.34342	0.32787	0.30022	0.4952	0.59068	0.09616	0.54782	0.05262
0.679	0.34192	0.32687	0.30022	0.4952	0.58868	0.09516	0.54782	0.05262
0.68	0.34042	0.32587	0.30022	0.4952	0.58668	0.09416	0.54782	0.05262
0.681	0.33892	0.32488	0.30022	0.4952	0.58468	0.09316	0.54782	0.05262
0.682	0.33742	0.32388	0.30022	0.4952	0.58268	0.09216	0.54782	0.05262
0.683	0.33592	0.32288	0.30022	0.4952	0.58068	0.09116	0.54782	0.05262
0.684	0.33442	0.32188	0.30022	0.4952	0.57867	0.09016	0.54782	0.05262
0.685	0.33292	0.32088	0.30022	0.4952	0.57667	0.08916	0.54782	0.05262
0.686	0.33142	0.31988	0.30022	0.4952	0.57467	0.08816	0.54782	0.05262
0.687	0.32992	0.31888	0.30022	0.4952	0.57267	0.08716	0.54782	0.05262
0.688	0.32842	0.31788	0.30022	0.4952	0.57067	0.08616	0.54782	0.05262
0.689	0.32692	0.31688	0.30022	0.4952	0.56867	0.08516	0.54782	0.05262
0.69	0.32542	0.31588	0.30022	0.4952	0.56667	0.08417	0.54782	0.05262
0.691	0.32392	0.31489	0.30022	0.4952	0.56467	0.08317	0.54782	0.05262
0.692	0.32242	0.31389	0.30022	0.4952	0.56267	0.08217	0.54782	0.05262
0.693	0.32092	0.31289	0.30022	0.4952	0.56067	0.08117	0.54782	0.05262
0.694	0.31942	0.31189	0.30022	0.4952	0.55866	0.08017	0.54782	0.05262
0.695	0.31792	0.31089	0.30022	0.4952	0.55666	0.07917	0.54782	0.05262
0.696	0.31642	0.30989	0.30022	0.4952	0.55466	0.07817	0.54782	0.05262
0.697	0.31492	0.30889	0.30022	0.4952	0.55266	0.07717	0.54782	0.05262
0.698	0.31342	0.30789	0.30022	0.4952	0.55066	0.07617	0.54782	0.05262
0.699	0.31191	0.30689	0.30022	0.4952	0.54866	0.07517	0.54782	0.05262
0.7	0.31041	0.3059	0.30022	0.4952	0.54666	0.07417	0.54782	0.05262
0.701	0.30891	0.3049	0.30022	0.4952	0.54466	0.07317	0.54782	0.05262
0.702	0.30741	0.3039	0.30022	0.4952	0.54265	0.07217	0.54782	0.05262
0.703	0.30591	0.3029	0.30022	0.4952	0.54065	0.07117	0.54782	0.05262
0.704	0.30441	0.3019	0.30022	0.4952	0.53865	0.07018	0.54782	0.05262
0.705	0.30291	0.3009	0.30022	0.4952	0.53665	0.06918	0.54782	0.05262
0.706	0.30141	0.2999	0.30022	0.4952	0.53465	0.06818	0.54782	0.05262
0.707	0.29991	0.2989	0.30022	0.4952	0.53265	0.06718	0.54782	0.05262
0.708	0.29841	0.2979	0.30022	0.4952	0.53065	0.06618	0.54782	0.05262
0.709	0.29691	0.29691	0.30022	0.4952	0.52865	0.06518	0.54782	0.05262
0.71	0.29541	0.29591	0.30022	0.4952	0.52665	0.06418	0.54782	0.05262
0.711	0.29391	0.29491	0.30022	0.4952	0.52464	0.06318	0.54782	0.05262
0.712	0.29241	0.29391	0.30022	0.4952	0.52264	0.06218	0.54782	0.05262
0.713	0.29091	0.29291	0.30022	0.4952	0.52064	0.06118	0.54782	0.05262
0.714	0.28941	0.29191	0.30022	0.4952	0.51864	0.06018	0.54782	0.05262
0.715	0.28791	0.29091	0.30022	0.4952	0.51664	0.05918	0.54782	0.05262
0.716	0.28641	0.28991	0.30022	0.4952	0.51464	0.05818	0.54782	0.05262
0.717	0.28491	0.28891	0.30022	0.4952	0.51264	0.05719	0.54782	0.05262
0.718	0.28341	0.28791	0.30022	0.4952	0.51064	0.05619	0.54782	0.05262
0.719	0.28191	0.28692	0.30022	0.4952	0.50863	0.05519	0.54782	0.05262
0.72	0.28041	0.28592	0.30022	0.4952	0.50663	0.05419	0.54782	0.05262
0.721	0.27891	0.28492	0.30022	0.4952	0.50463	0.05319	0.54782	0.05262
0.722	0.27741	0.28392	0.30022	0.4952	0.50263	0.05219	0.54782	0.05262
0.723	0.27591	0.28292	0.30022	0.4952	0.50063	0.05119	0.54782	0.05262
0.724	0.27441	0.28192	0.30022	0.4952	0.49863	0.05019	0.54782	0.05262
0.725	0.27291	0.28092	0.30022	0.4952	0.49663	0.04919	0.54782	0.05262
0.726	0.27141	0.27992	0.30022	0.4952	0.49463	0.04819	0.54782	0.05262
0.727	0.26991	0.27892	0.30022	0.4952	0.49262	0.04719	0.54782	0.05262
0.728	0.26841	0.27793	0.30022	0.4952	0.49062	0.0462	0.54782	0.05262
0.729	0.26691	0.27693	0.30022	0.4952	0.48862	0.0452	0.54782	0.05262
0.73	0.26541	0.27593	0.30022	0.4952	0.48662	0.0442	0.54782	0.05262
0.731	0.26391	0.27493	0.30022	0.4952	0.48462	0.0432	0.54782	0.05262
0.732	0.26241	0.27393	0.30022	0.4952	0.48262	0.0422	0.54782	0.05262
0.733	0.26091	0.27293	0.30022	0.4952	0.48062	0.0412	0.54782	0.05262
0.734	0.25941	0.27193	0.30022	0.4952	0.47861	0.0402	0.54782	0.05262
0.735	0.25791	0.27093	0.30022	0.4952	0.47661	0.0392	0.54782	0.05262
0.736	0.25641	0.26993	0.30022	0.4952	0.47461	0.0382	0.54782	0.05262
0.737	0.25491	0.26894	0.30022	0.4952	0.47261	0.0372	0.54782	0.05262
0.738	0.25341	0.26794	0.30022	0.4952	0.47061	0.03621	0.54782	0.05262
0.739	0.25191	0.26694	0.30022	0.4952	0.46861	0.03521	0.54782	0.05262
0.74	0.25041	0.26594	0.30022	0.4952	0.46661	0.03421	0.54782	0.05262
0.741	0.24891	0.26494	0.30022	0.4952	0.4646	0.03321	0.54782	0.05262
0.742	0.24741	0.26394	0.30022	0.4952	0.4626	0.03221	0.54782	0.05262
0.743	0.24591	0.26294	0.30022	0.4952	0.4606	0.03121	0.54782	0.05262
0.744	0.24441	0.26194	0.30022	0.4952	0.4586	0.03021	0.54782	0.05262
0.745	0.24291	0.26094	0.30022	0.4952	0.4566	0.02921	0.54782	0.05262
0.746	0.24141	0.25995	0.30022	0.4952	0.4546	0.02821	0.54782	0.05262
0.747	0.2399	0.25895	0.30022	0.4952	0.45259	0.02721	0.54782	0.05262
0.748	0.2384	0.25795	0.30022	0.4952	0.45059	0.02622	0.54782	0.05262
0.749	0.2369	0.25695	0.30022	0.4952	0.44859	0.02522	0.54782	0.05262
0.75	0.2354	0.25595	0.30022	0.4952	0.44659	0.02422	0.54782	0.05262
0.751	0.2339	0.25495	0.30022	0.4952	0.44459	0.02322	0.54782	0.05262
0.752	0.2324	0.25395	0.30022	0.4952	0.44259	0.02222	0.54782	0.05262
0.753	0.2309	0.25295	0.30022	0.4952	0.44059	0.02122	0.54782	0.05262
0.754	0.2294	0.25195	0.30022	0.4952	0.43858	0.02022	0.54782	0.05262
0.755	0.2279	0.25095	0.30022	0.4952	0.43658	0.01922	0.54782	0.05262
0.756	0.2264	0.24996	0.30022	0.4952	0.43458	0.01823	0.54782	0.05262
0.757	0.2249	0.24896	0.30022	0.4952	0.43258	0.01723	0.54782	0.05262
0.758	0.2234	0.24796	0.30022	0.4952	0.43058	0.01623	0.54782	0.05262
0.759	0.2219	0.24696	0.30022	0.4952	0.42858	0.01523	0.54782	0.05262
0.76	0.2204	0.24596	0.30022	0.4952	0.42657	0.01423	0.54782	0.05262
0.761	0.2189	0.24496	0.30022	0.4952	0.42457	0.01323	0.54782	0.05262
0.762	0.2174	0.24396	0.30022	0.4952	0.42257	0.01223	0.54782	0.05262
0.763	0.2159	0.24296	0.30022	0.4952	0.42057	0.01123	0.54782	0.05262
0.764	0.2144	0.24196	0.30022	0.4952	0.41857	0.01024	0.54782	0.05262
0.765	0.2129	0.24097	0.30022	0.4952	0.41657	0.00924	0.54782	0.05262
0.766	0.2114	0.23997	0.30022	0.4952	0.41456	0.00824	0.54782	0.05262
0.767	0.2099	0.23897	0.30022	0.4952	0.41256	0.00724	0.54782	0.05262
0.768	0.2084	0.23797	0.30022	0.4952	0.41056	0.00624	0.54782	0.05262
0.769	0.2069	0.23697	0.30022	0.4952	0.40856	0.00524	0.54782	0.05262
0.77	0.2054	0.23597	0.30022	0.4952	0.40656	0.00424	0.54782	0.05262
0.771	0.2039	0.23497	0.30022	0.4952	0.40455	0.00325	0.54782	0.05262
0.772	0.2024	0.23397	0.30022	0.4952	0.40255	0.00225	0.54782	0.05262
0.773	0.2009	0.23297	0.30022	0.4952	0.40055	0.00125	0.54782	0.05262
0.774	0.1994	0.23198	0.30022	0.4952	0.39855	0.000249535	0.54782	0.05262
0.775	0.1979	0.23098	0.30022	0.4952	0.39655	-0.000749	0.54782	0.05262
0.776	0.1964	0.22998	0.30022	0.4952	0.39455	-0.00175	0.54782	0.05262
0.777	0.1949	0.22898	0.30022	0.4952	0.39254	-0.00275	0.54782	0.05262
0.778	0.1934	0.22798	0.30022	0.4952	0.39054	-0.00374	0.54782	0.05262
0.779	0.1919	0.22698	0.30022	0.4952	0.38854	-0.00474	0.54782	0.05262
0.78	0.1904	0.22598	0.30022	0.4952	0.38654	-0.00574	0.54782	0.05262
0.781	0.1889	0.22498	0.30022	0.4952	0.38454	-0.00674	0.54782	0.05262
0.782	0.1874	0.22398	0.30022	0.4952	0.38253	-0.00774	0.54782	0.05262
0.783	0.1859	0.22299	0.30022	0.4952	0.38053	-0.00874	0.54782	0.05262
0.784	0.1844	0.22199	0.30022	0.4952	0.37853	-0.00974	0.54782	0.05262
0.785	0.1829	0.22099	0.30022	0.4952	0.37653	-0.01073	0.54782	0.05262
0.786	0.1814	0.21999	0.30022	0.4952	0.37453	-0.01173	0.54782	0.05262
0.787	0.1799	0.21899	0.30022	0.4952	0.37252	-0.01273	0.54782	0.05262
0.788	0.1784	0.21799	0.30022	0.4952	0.37052	-0.01373	0.54782	0.05262
0.789	0.1769	0.21699	0.30022	0.4952	0.36852	-0.01473	0.54782	0.05262
0.79	0.1754	0.21599	0.30022	0.4952	0.36652	-0.01573	0.54782	0.05262
0.791	0.1739	0.21499	0.30022	0.4952	0.36451	-0.01672	0.54782	0.05262
0.792	0.1724	0.21399	0.30022	0.4952	0.36251	-0.01772	0.54782	0.05262
0.793	0.1709	0.213	0.30022	0.4952	0.36051	-0.01872	0.54782	0.05262
0.794	0.1694	0.212	0.30022	0.4952	0.35851	-0.01972	0.54782	0.05262
0.795	0.16789	0.211	0.30022	0.4952	0.35651	-0.02072	0.54782	0.05262
0.796	0.16639	0.21	0.30022	0.4952	0.3545	-0.02171	0.54782	0.05262
0.797	0.16489	0.209	0.30022	0.4952	0.3525	-0.02271	0.54782	0.05262
0.798	0.16339	0.208	0.30022	0.4952	0.3505	-0.02371	0.54782	0.05262
0.799	0.16189	0.207	0.30022	0.4952	0.3485	-0.02471	0.54782	0.05262
0.8	0.16039	0.206	0.30022	0.4952	0.34649	-0.02571	0.54782	0.05262
0.801	0.15889	0.205	0.30022	0.4952	0.34449	-0.02671	0.54782	0.05262
0.802	0.15739	0.20401	0.30022	0.4952	0.34249	-0.0277	0.54782	0.05262
0.803	0.15589	0.20301	0.30022	0.4952	0.34049	-0.0287	0.54782	0.05262
0.804	0.15439	0.20201	0.30022	0.4952	0.33849	-0.0297	0.54782	0.05262
0.805	0.15289	0.20101	0.30022	0.4952	0.33648	-0.0307	0.54782	0.05262
0.806	0.15139	0.20001	0.30022	0.4952	0.33448	-0.0317	0.54782	0.05262
0.807	0.14989	0.19901	0.30022	0.4952	0.33248	-0.03269	0.54782	0.05262
0.808	0.14839	0.19801	0.30022	0.4952	0.33048	-0.03369	0.54782	0.05262
0.809	0.14689	0.19701	0.30022	0.4952	0.32847	-0.03469	0.54782	0.05262
0.81	0.14539	0.19601	0.30022	0.4952	0.32647	-0.03569	0.54782	0.05262
0.811	0.14389	0.19502	0.30022	0.4952	0.32447	-0.03669	0.54782	0.05262
0.812	0.14239	0.19402	0.30022	0.4952	0.32247	-0.03768	0.54782	0.05262
0.813	0.14089	0.19302	0.30022	0.4952	0.32046	-0.03868	0.54782	0.05262
0.814	0.13939	0.19202	0.30022	0.4952	0.31846	-0.03968	0.54782	0.05262
0.815	0.13789	0.19102	0.30022	0.4952	0.31646	-0.04068	0.54782	0.05262
0.816	0.13639	0.19002	0.30022	0.4952	0.31446	-0.04167	0.54782	0.05262
0.817	0.13489	0.18902	0.30022	0.4952	0.31245	-0.04267	0.54782	0.05262
0.818	0.13339	0.18802	0.30022	0.4952	0.31045	-0.04367	0.54782	0.05262
0.819	0.13189	0.18702	0.30022	0.4952	0.30845	-0.04467	0.54782	0.05262
0.82	0.13039	0.18603	0.30022	0.4952	0.30644	-0.04567	0.54782	0.05262
0.821	0.12889	0.18503	0.30022	0.4952	0.30444	-0.04666	0.54782	0.05262
0.822	0.12739	0.18403	0.30022	0.4952	0.30244	-0.04766	0.54782	0.05262
0.823	0.12589	0.18303	0.30022	0.4952	0.30044	-0.04866	0.54782	0.05262
0.824	0.12439	0.18203	0.30022	0.4952	0.29843	-0.04966	0.54782	0.05262
0.825	0.12289	0.18103	0.30022	0.4952	0.29643	-0.05065	0.54782	0.05262
0.826	0.12139	0.18003	0.30022	0.4952	0.29443	-0.05165	0.54782	0.05262
0.827	0.11989	0.17903	0.30022	0.4952	0.29243	-0.05265	0.54782	0.05262
0.828	0.11839	0.17803	0.30022	0.4952	0.29042	-0.05365	0.54782	0.05262
0.829	0.11689	0.17703	0.30022	0.4952	0.28842	-0.05464	0.54782	0.05262
0.83	0.11539	0.17604	0.30022	0.4952	0.28642	-0.05564	0.54782	0.05262
0.831	0.11389	0.17504	0.30022	0.4952	0.28441	-0.05664	0.54782	0.05262
0.832	0.11239	0.17404	0.30022	0.4952	0.28241	-0.05764	0.54782	0.05262
0.833	0.11089	0.17304	0.30022	0.4952	0.28041	-0.05863	0.54782	0.05262
0.834	0.10939	0.17204	0.30022	0.4952	0.2784	-0.05963	0.54782	0.05262
0.835	0.10789	0.17104	0.30022	0.4952	0.2764	-0.06063	0.54782	0.05262
0.836	0.10639	0.17004	0.30022	0.4952	0.2744	-0.06163	0.54782	0.05262
0.837	0.10489	0.16904	0.30022	0.4952	0.2724	-0.06262	0.54782	0.05262
0.838	0.10339	0.16804	0.30022	0.4952	0.27039	-0.06362	0.54782	0.05262
0.839	0.10189	0.16705	0.30022	0.4952	0.26839	-0.06462	0.54782	0.05262
0.84	0.10039	0.16605	0.30022	0.4952	0.26639	-0.06561	0.54782	0.05262
0.841	0.09889	0.16505	0.30022	0.4952	0.26438	-0.06661	0.54782	0.05262
0.842	0.09738	0.16405	0.30022	0.4952	0.26238	-0.06761	0.54782	0.05262
0.843	0.09588	0.16305	0.30022	0.4952	0.26038	-0.06861	0.54782	0.05262
0.844	0.09438	0.16205	0.30022	0.4952	0.25837	-0.0696	0.54782	0.05262
0.845	0.09288	0.16105	0.30022	0.4952	0.25637	-0.0706	0.54782	0.05262
0.846	0.09138	0.16005	0.30022	0.4952	0.25437	-0.0716	0.54782	0.05262
0.847	0.08988	0.15905	0.30022	0.4952	0.25236	-0.07259	0.54782	0.05262
0.848	0.08838	0.15806	0.30022	0.4952	0.25036	-0.07359	0.54782	0.05262
0.849	0.08688	0.15706	0.30022	0.4952	0.24836	-0.07459	0.54782	0.05262
0.85	0.08538	0.15606	0.30022	0.4952	0.24635	-0.07559	0.54782	0.05262
0.851	0.08388	0.15506	0.30022	0.4952	0.24435	-0.07658	0.54782	0.05262
0.852	0.08238	0.15406	0.30022	0.4952	0.24234	-0.07758	0.54782	0.05262
0.853	0.08088	0.15306	0.30022	0.4952	0.24034	-0.07858	0.54782	0.05262
0.854	0.07938	0.15206	0.30022	0.4952	0.23834	-0.07957	0.54782	0.05262
0.855	0.07788	0.15106	0.30022	0.4952	0.23633	-0.08057	0.54782	0.05262
0.856	0.07638	0.15006	0.30022	0.4952	0.23433	-0.08157	0.54782	0.05262
0.857	0.07488	0.14907	0.30022	0.4952	0.23233	-0.08256	0.54782	0.05262
0.858	0.07338	0.14807	0.30022	0.4952	0.23032	-0.08356	0.54782	0.05262
0.859	0.07188	0.14707	0.30022	0.4952	0.22832	-0.08456	0.54782	0.05262
0.86	0.07038	0.14607	0.30022	0.4952	0.22631	-0.08555	0.54782	0.05262
0.861	0.06888	0.14507	0.30022	0.4952	0.22431	-0.08655	0.54782	0.05262
0.862	0.06738	0.14407	0.30022	0.4952	0.22231	-0.08754	0.54782	0.05262
0.863	0.06588	0.14307	0.30022	0.4952	0.2203	-0.08854	0.54782	0.05262
0.864	0.06438	0.14207	0.30022	0.4952	0.2183	-0.08954	0.54782	0.05262
0.865	0.06288	0.14107	0.30022	0.4952	0.21629	-0.09053	0.54782	0.05262
0.866	0.06138	0.14007	0.30022	0.4952	0.21429	-0.09153	0.54782	0.05262
0.867	0.05988	0.13908	0.30022	0.4952	0.21229	-0.09253	0.54782	0.05262
0.868	0.05838	0.13808	0.30022	0.4952	0.21028	-0.09352	0.54782	0.05262
0.869	0.05688	0.13708	0.30022	0.4952	0.20828	-0.09452	0.54782	0.05262
0.87	0.05538	0.13608	0.30022	0.4952	0.20627	-0.09551	0.54782	0.05262
0.871	0.05388	0.13508	0.30022	0.4952	0.20427	-0.09651	0.54782	0.05262
0.872	0.05238	0.13408	0.30022	0.4952	0.20226	-0.09751	0.54782	0.05262
0.873	0.05088	0.13308	0.30022	0.4952	0.20026	-0.0985	0.54782	0.05262
0.874	0.04938	0.13208	0.30022	0.4952	0.19825	-0.0995	0.54782	0.05262
0.875	0.04788	0.13108	0.30022	0.4952	0.19625	-0.10049	0.54782	0.05262
0.876	0.04638	0.13009	0.30022	0.4952	0.19425	-0.10149	0.54782	0.05262
0.877	0.04488	0.12909	0.30022	0.4952	0.19224	-0.10249	0.54782	0.05262
0.878	0.04338	0.12809	0.30022	0.4952	0.19024	-0.10348	0.54782	0.05262
0.879	0.04188	0.12709	0.30022	0.4952	0.18823	-0.10448	0.54782	0.05262
0.88	0.04038	0.12609	0.30022	0.4952	0.18623	-0.10547	0.54782	0.05262
0.881	0.03888	0.12509	0.30022	0.4952	0.18422	-0.10647	0.54782	0.05262
0.882	0.03738	0.12409	0.30022	0.4952	0.18222	-0.10746	0.54782	0.05262
0.883	0.03588	0.12309	0.30022	0.4952	0.18021	-0.10846	0.54782	0.05262
0.884	0.03438	0.12209	0.30022	0.4952	0.17821	-0.10945	0.54782	0.05262
0.885	0.03288	0.1211	0.30022	0.4952	0.1762	-0.11045	0.54782	0.05262
0.886	0.03138	0.1201	0.30022	0.4952	0.1742	-0.11144	0.54782	0.05262
0.887	0.02988	0.1191	0.30022	0.4952	0.17219	-0.11244	0.54782	0.05262
0.888	0.02838	0.1181	0.30022	0.4952	0.17019	-0.11344	0.54782	0.05262
0.889	0.02688	0.1171	0.30022	0.4952	0.16818	-0.11443	0.54782	0.05262
0.89	0.02537	0.1161	0.30022	0.4952	0.16617	-0.11543	0.54782	0.05262

## Sheet: Fig3c
µ	<ZSn,ZSe>	A	<Asn,Ase>	α	ZSe	ZSn	ASn	ASe
-0.67	0.26771	0.4633	0.30022	0.30604	0.49938	0.03603	0.45324	0.14719
-0.669	0.26871	0.4633	0.30022	0.3077	0.50021	0.03721	0.45406	0.14637
-0.668	0.26971	0.4633	0.30022	0.30937	0.50105	0.03837	0.4549	0.14553
-0.667	0.27071	0.4633	0.30022	0.31107	0.5019	0.03951	0.45575	0.14468
-0.666	0.27171	0.4633	0.30022	0.31279	0.50277	0.04065	0.45661	0.14382
-0.665	0.27271	0.4633	0.30022	0.31454	0.50364	0.04178	0.45748	0.14295
-0.664	0.27371	0.4633	0.30022	0.3163	0.50453	0.04289	0.45837	0.14206
-0.663	0.27471	0.4633	0.30022	0.31809	0.50542	0.044	0.45926	0.14117
-0.662	0.27571	0.4633	0.30022	0.3199	0.50633	0.04509	0.46016	0.14027
-0.661	0.27671	0.4633	0.30022	0.32173	0.50724	0.04618	0.46108	0.13935
-0.66	0.27771	0.4633	0.30022	0.32358	0.50817	0.04725	0.462	0.13843
-0.659	0.27871	0.4633	0.30022	0.32544	0.50911	0.04831	0.46294	0.13749
-0.658	0.27971	0.4633	0.30022	0.32733	0.51005	0.04937	0.46388	0.13655
-0.657	0.28071	0.4633	0.30022	0.32923	0.511	0.05042	0.46483	0.1356
-0.656	0.28171	0.4633	0.30022	0.33115	0.51197	0.05145	0.46579	0.13464
-0.655	0.28271	0.4633	0.30022	0.33309	0.51294	0.05248	0.46676	0.13367
-0.654	0.28371	0.4633	0.30022	0.33505	0.51392	0.0535	0.46774	0.13269
-0.653	0.28471	0.4633	0.30022	0.33702	0.51491	0.05452	0.46872	0.13171
-0.652	0.28571	0.4633	0.30022	0.339	0.5159	0.05552	0.46972	0.13071
-0.651	0.28671	0.4633	0.30022	0.341	0.5169	0.05652	0.47072	0.12971
-0.65	0.28771	0.4633	0.30022	0.34302	0.51791	0.05751	0.47172	0.12871
-0.649	0.28871	0.4633	0.30022	0.34504	0.51893	0.05849	0.47274	0.12769
-0.648	0.28971	0.4633	0.30022	0.34708	0.51995	0.05947	0.47376	0.12667
-0.647	0.29071	0.4633	0.30022	0.34913	0.52098	0.06044	0.47478	0.12565
-0.646	0.29171	0.4633	0.30022	0.3512	0.52201	0.06141	0.47581	0.12462
-0.645	0.29271	0.4633	0.30022	0.35327	0.52305	0.06237	0.47685	0.12358
-0.644	0.29371	0.4633	0.30022	0.35536	0.5241	0.06333	0.47789	0.12254
-0.643	0.29471	0.4633	0.30022	0.35745	0.52515	0.06428	0.47894	0.12149
-0.642	0.29571	0.4633	0.30022	0.35956	0.5262	0.06522	0.47999	0.12044
-0.641	0.29671	0.4633	0.30022	0.36167	0.52726	0.06617	0.48105	0.11938
-0.64	0.29771	0.4633	0.30022	0.36379	0.52832	0.0671	0.48211	0.11832
-0.639	0.29871	0.4633	0.30022	0.36591	0.52939	0.06804	0.48317	0.11726
-0.638	0.29971	0.4633	0.30022	0.36805	0.53046	0.06897	0.48424	0.11619
-0.637	0.30071	0.4633	0.30022	0.37019	0.53153	0.0699	0.48531	0.11512
-0.636	0.30171	0.4633	0.30022	0.37233	0.53261	0.07082	0.48638	0.11405
-0.635	0.30271	0.4633	0.30022	0.37448	0.53368	0.07174	0.48746	0.11297
-0.634	0.30371	0.4633	0.30022	0.37664	0.53476	0.07266	0.48853	0.1119
-0.633	0.30471	0.4633	0.30022	0.3788	0.53584	0.07358	0.48961	0.11082
-0.632	0.30571	0.4633	0.30022	0.38096	0.53693	0.0745	0.49069	0.10974
-0.631	0.30671	0.4633	0.30022	0.38312	0.53801	0.07542	0.49178	0.10865
-0.63	0.30771	0.4633	0.30022	0.38529	0.5391	0.07633	0.49286	0.10757
-0.629	0.30871	0.4633	0.30022	0.38745	0.54018	0.07725	0.49394	0.10649
-0.628	0.30971	0.4633	0.30022	0.38962	0.54127	0.07816	0.49502	0.10541
-0.627	0.31071	0.4633	0.30022	0.39179	0.54235	0.07908	0.49611	0.10432
-0.626	0.31171	0.4633	0.30022	0.39395	0.54344	0.07999	0.49719	0.10324
-0.625	0.31271	0.4633	0.30022	0.39611	0.54452	0.08091	0.49827	0.10216
-0.624	0.31371	0.4633	0.30022	0.39828	0.54561	0.08182	0.49935	0.10108
-0.623	0.31471	0.4633	0.30022	0.40044	0.54669	0.08274	0.50043	0.1
-0.622	0.31572	0.4633	0.30022	0.40259	0.54777	0.08366	0.50151	0.09892
-0.621	0.31672	0.4633	0.30022	0.40474	0.54885	0.08458	0.50259	0.09784
-0.62	0.31772	0.4633	0.30022	0.40689	0.54992	0.08551	0.50366	0.09677
-0.619	0.31872	0.4633	0.30022	0.40903	0.551	0.08643	0.50473	0.0957
-0.618	0.31972	0.4633	0.30022	0.41117	0.55207	0.08736	0.5058	0.09463
-0.617	0.32072	0.4633	0.30022	0.4133	0.55313	0.0883	0.50686	0.09357
-0.616	0.32172	0.4633	0.30022	0.41542	0.5542	0.08923	0.50793	0.0925
-0.615	0.32272	0.4633	0.30022	0.41754	0.55526	0.09017	0.50898	0.09145
-0.614	0.32372	0.4633	0.30022	0.41964	0.55631	0.09112	0.51004	0.09039
-0.613	0.32472	0.4633	0.30022	0.42174	0.55737	0.09207	0.51109	0.08934
-0.612	0.32572	0.4633	0.30022	0.42383	0.55841	0.09302	0.51213	0.0883
-0.611	0.32672	0.4633	0.30022	0.42591	0.55945	0.09398	0.51317	0.08726
-0.61	0.32772	0.4633	0.30022	0.42798	0.56049	0.09494	0.5142	0.08623
-0.609	0.32872	0.4633	0.30022	0.43003	0.56152	0.09591	0.51523	0.0852
-0.608	0.32972	0.4633	0.30022	0.43208	0.56254	0.09689	0.51625	0.08418
-0.607	0.33072	0.4633	0.30022	0.43411	0.56356	0.09787	0.51727	0.08316
-0.606	0.33172	0.4633	0.30022	0.43613	0.56457	0.09886	0.51828	0.08215
-0.605	0.33272	0.4633	0.30022	0.43813	0.56558	0.09986	0.51928	0.08115
-0.604	0.33372	0.4633	0.30022	0.44012	0.56658	0.10086	0.52028	0.08015
-0.603	0.33472	0.4633	0.30022	0.4421	0.56757	0.10187	0.52126	0.07917
-0.602	0.33572	0.4633	0.30022	0.44406	0.56855	0.10289	0.52224	0.07819
-0.601	0.33672	0.4633	0.30022	0.446	0.56952	0.10391	0.52322	0.07721
-0.6	0.33772	0.4633	0.30022	0.44793	0.57049	0.10495	0.52418	0.07625
-0.599	0.33872	0.4633	0.30022	0.44984	0.57145	0.10599	0.52514	0.07529
-0.598	0.33972	0.4633	0.30022	0.45173	0.57239	0.10704	0.52608	0.07435
-0.597	0.34072	0.4633	0.30022	0.45361	0.57333	0.1081	0.52702	0.07341
-0.596	0.34172	0.4633	0.30022	0.45546	0.57426	0.10917	0.52795	0.07248
-0.595	0.34272	0.4633	0.30022	0.4573	0.57518	0.11025	0.52886	0.07157
-0.594	0.34372	0.4633	0.30022	0.45911	0.57609	0.11134	0.52977	0.07066
-0.593	0.34472	0.4633	0.30022	0.46091	0.57699	0.11245	0.53067	0.06976
-0.592	0.34572	0.4633	0.30022	0.46268	0.57788	0.11356	0.53156	0.06887
0.5	0.34604	0.4633	0.30022	0.48369	0.58841	0.10367	0.54206	0.05837
0.501	0.34604	0.4633	0.30022	0.48525	0.58919	0.10289	0.54284	0.05759
0.502	0.34604	0.4633	0.30022	0.48678	0.58996	0.10212	0.5436	0.05683
0.503	0.34604	0.4633	0.30022	0.48826	0.5907	0.10138	0.54435	0.05608
0.504	0.34604	0.4633	0.30022	0.48971	0.59142	0.10066	0.54507	0.05536
0.505	0.34604	0.4633	0.30022	0.49112	0.59213	0.09995	0.54577	0.05466
0.506	0.34604	0.4633	0.30022	0.49248	0.59281	0.09927	0.54646	0.05397
0.507	0.34604	0.4633	0.30022	0.49381	0.59348	0.0986	0.54712	0.05331
0.508	0.34604	0.4633	0.30022	0.49509	0.59412	0.09796	0.54776	0.05267
0.509	0.34604	0.4633	0.30022	0.49634	0.59475	0.09733	0.54838	0.05205
0.51	0.34604	0.4633	0.30022	0.49754	0.59535	0.09673	0.54899	0.05144
0.511	0.34604	0.4633	0.30022	0.4987	0.59593	0.09615	0.54957	0.05086
0.512	0.34604	0.4633	0.30022	0.49982	0.59649	0.09559	0.55013	0.0503
0.513	0.34604	0.4633	0.30022	0.50091	0.59703	0.09505	0.55067	0.04976
0.514	0.34604	0.4633	0.30022	0.50194	0.59756	0.09452	0.55119	0.04924
0.515	0.34604	0.4633	0.30022	0.50294	0.59806	0.09402	0.55169	0.04874
0.516	0.34604	0.4633	0.30022	0.5039	0.59853	0.09355	0.55216	0.04827
0.517	0.34604	0.4633	0.30022	0.50481	0.59899	0.09309	0.55262	0.04781
0.518	0.34604	0.4633	0.30022	0.50569	0.59943	0.09265	0.55306	0.04737
0.519	0.34604	0.4633	0.30022	0.50652	0.59985	0.09223	0.55347	0.04696
0.52	0.34604	0.4633	0.30022	0.50731	0.60024	0.09184	0.55387	0.04656
0.521	0.34604	0.4633	0.30022	0.50806	0.60062	0.09146	0.55424	0.04619
0.522	0.34604	0.4633	0.30022	0.50876	0.60097	0.09111	0.5546	0.04583
0.523	0.34604	0.4633	0.30022	0.50943	0.60131	0.09077	0.55493	0.0455
0.524	0.34604	0.4633	0.30022	0.51005	0.60162	0.09046	0.55524	0.04519
0.525	0.34604	0.4633	0.30022	0.51063	0.60191	0.09017	0.55553	0.0449
0.526	0.34604	0.4633	0.30022	0.51117	0.60218	0.0899	0.5558	0.04463
0.527	0.34604	0.4633	0.30022	0.51167	0.60243	0.08965	0.55605	0.04438
0.528	0.34604	0.4633	0.30022	0.51213	0.60266	0.08942	0.55628	0.04415
0.529	0.34604	0.4633	0.30022	0.51254	0.60287	0.08921	0.55649	0.04394
0.53	0.34604	0.4633	0.30022	0.51291	0.60305	0.08903	0.55667	0.04376
0.531	0.34604	0.4633	0.30022	0.51325	0.60322	0.08886	0.55684	0.04359
0.532	0.34604	0.4633	0.30022	0.51354	0.60336	0.08872	0.55698	0.04345
0.533	0.34604	0.4633	0.30022	0.51378	0.60349	0.08859	0.55711	0.04332
0.534	0.34604	0.4633	0.30022	0.51399	0.60359	0.08849	0.55721	0.04322
0.535	0.34604	0.4633	0.30022	0.51416	0.60367	0.08841	0.55729	0.04314
0.536	0.34604	0.4633	0.30022	0.51428	0.60374	0.08834	0.55736	0.04307
0.537	0.34604	0.4633	0.30022	0.51436	0.60378	0.0883	0.5574	0.04303
0.538	0.34604	0.4633	0.30022	0.51441	0.6038	0.08828	0.55742	0.04301
0.539	0.34604	0.4633	0.30022	0.51441	0.6038	0.08828	0.55742	0.04301
0.54	0.34604	0.4633	0.30022	0.51437	0.60378	0.0883	0.5574	0.04303
0.541	0.34604	0.4633	0.30022	0.51429	0.60374	0.08834	0.55736	0.04307
0.542	0.34604	0.4633	0.30022	0.51417	0.60368	0.0884	0.5573	0.04313
0.543	0.34604	0.46273	0.30022	0.51401	0.6036	0.08848	0.55722	0.04321
0.544	0.34604	0.46173	0.30022	0.51381	0.6035	0.08858	0.55712	0.04331
0.545	0.34604	0.46073	0.30022	0.51357	0.60338	0.0887	0.557	0.04343
0.546	0.34604	0.45973	0.30022	0.51329	0.60324	0.08884	0.55686	0.04357
0.547	0.34604	0.45873	0.30022	0.51297	0.60308	0.089	0.5567	0.04373
0.548	0.34604	0.45773	0.30022	0.51261	0.6029	0.08918	0.55652	0.04391
0.549	0.34604	0.45673	0.30022	0.51221	0.6027	0.08938	0.55632	0.04411
0.55	0.34604	0.45573	0.30022	0.51178	0.60248	0.0896	0.5561	0.04433
0.551	0.34604	0.45473	0.30022	0.5113	0.60224	0.08984	0.55587	0.04456
0.552	0.34604	0.45374	0.30022	0.51079	0.60199	0.09009	0.55561	0.04482
0.553	0.34604	0.45274	0.30022	0.51024	0.60171	0.09037	0.55533	0.0451
0.554	0.34604	0.45174	0.30022	0.50965	0.60142	0.09066	0.55504	0.04539
0.555	0.34604	0.45074	0.30022	0.50902	0.6011	0.09098	0.55473	0.0457
0.556	0.34604	0.44974	0.30022	0.50836	0.60077	0.09131	0.55439	0.04604
0.557	0.34604	0.44874	0.30022	0.50766	0.60042	0.09166	0.55404	0.04639
0.558	0.34604	0.44774	0.30022	0.50692	0.60005	0.09203	0.55368	0.04675
0.559	0.34604	0.44674	0.30022	0.50615	0.59966	0.09242	0.55329	0.04714
0.56	0.34604	0.44574	0.30022	0.50534	0.59926	0.09282	0.55288	0.04755
0.561	0.34604	0.44475	0.30022	0.50449	0.59883	0.09325	0.55246	0.04797
0.562	0.34604	0.44375	0.30022	0.50361	0.59839	0.09369	0.55202	0.04841
0.563	0.34604	0.44275	0.30022	0.5027	0.59793	0.09415	0.55156	0.04887
0.564	0.34604	0.44175	0.30022	0.50175	0.59746	0.09462	0.55109	0.04934
0.565	0.34604	0.44075	0.30022	0.50076	0.59696	0.09512	0.5506	0.04983
0.566	0.34604	0.43975	0.30022	0.49974	0.59645	0.09563	0.55009	0.05034
0.567	0.34604	0.43875	0.30022	0.49869	0.59593	0.09615	0.54956	0.05087
0.568	0.34604	0.43775	0.30022	0.49761	0.59538	0.0967	0.54902	0.05141
0.569	0.34604	0.43675	0.30022	0.49649	0.59482	0.09726	0.54846	0.05197
0.57	0.34604	0.43576	0.30022	0.49534	0.59424	0.09784	0.54788	0.05255
0.571	0.34604	0.43476	0.30022	0.49415	0.59365	0.09843	0.54729	0.05314
0.572	0.34604	0.43376	0.30022	0.49294	0.59304	0.09904	0.54668	0.05375
0.573	0.34604	0.43276	0.30022	0.49169	0.59242	0.09966	0.54606	0.05437
0.574	0.34604	0.43176	0.30022	0.49042	0.59178	0.1003	0.54542	0.05501
0.575	0.34604	0.43076	0.30022	0.48911	0.59112	0.10096	0.54477	0.05566
0.576	0.34604	0.42976	0.30022	0.48777	0.59045	0.10163	0.5441	0.05633
0.577	0.34604	0.42876	0.30022	0.48641	0.58977	0.10231	0.54342	0.05701
0.578	0.34604	0.42776	0.30022	0.48501	0.58907	0.10301	0.54272	0.05771
0.579	0.34604	0.42676	0.30022	0.48359	0.58836	0.10372	0.54201	0.05842
0.58	0.34604	0.42577	0.30022	0.48213	0.58763	0.10445	0.54128	0.05915
0.581	0.34604	0.42477	0.30022	0.48065	0.58689	0.10519	0.54054	0.05989
0.582	0.34604	0.42377	0.30022	0.47915	0.58613	0.10595	0.53979	0.06064
0.583	0.34604	0.42277	0.30022	0.47761	0.58536	0.10672	0.53902	0.06141
0.584	0.34604	0.42177	0.30022	0.47605	0.58458	0.1075	0.53824	0.06219
0.585	0.34604	0.42077	0.30022	0.47447	0.58379	0.10829	0.53745	0.06298
0.586	0.34604	0.41977	0.30022	0.47285	0.58298	0.1091	0.53664	0.06379
0.587	0.34604	0.41877	0.30022	0.47122	0.58216	0.10992	0.53582	0.06461
0.588	0.34604	0.41777	0.30022	0.46956	0.58133	0.11075	0.53499	0.06544
0.589	0.34604	0.41678	0.30022	0.46787	0.58048	0.1116	0.53415	0.06628
0.59	0.34604	0.41578	0.30022	0.46617	0.57963	0.11245	0.5333	0.06713
0.591	0.34604	0.41478	0.30022	0.46444	0.57876	0.11332	0.53243	0.068
0.592	0.34604	0.41378	0.30022	0.46268	0.57788	0.1142	0.53156	0.06887
0.593	0.34604	0.41278	0.30022	0.46091	0.57699	0.11509	0.53067	0.06976
0.594	0.34604	0.41178	0.30022	0.45911	0.57609	0.11599	0.52977	0.07066
0.595	0.34604	0.41078	0.30022	0.4573	0.57518	0.1169	0.52886	0.07157
0.596	0.34604	0.40978	0.30022	0.45546	0.57426	0.11782	0.52795	0.07248
0.597	0.34604	0.40878	0.30022	0.45361	0.57333	0.11875	0.52702	0.07341
0.598	0.34604	0.40779	0.30022	0.45173	0.5724	0.11968	0.52608	0.07435
0.599	0.34604	0.40679	0.30022	0.44984	0.57145	0.12063	0.52514	0.07529
0.6	0.34604	0.40579	0.30022	0.44793	0.57049	0.12159	0.52418	0.07625
0.601	0.34604	0.40479	0.30022	0.446	0.56952	0.12256	0.52322	0.07721
0.602	0.34604	0.40379	0.30022	0.44406	0.56855	0.12353	0.52224	0.07819
0.603	0.34604	0.40279	0.30022	0.4421	0.56757	0.12451	0.52126	0.07917
0.604	0.34604	0.40179	0.30022	0.44012	0.56658	0.1255	0.52028	0.08015
0.605	0.34604	0.40079	0.30022	0.43813	0.56558	0.1265	0.51928	0.08115
0.606	0.34604	0.39979	0.30022	0.43613	0.56458	0.1275	0.51828	0.08215
0.607	0.34604	0.3988	0.30022	0.43411	0.56356	0.12852	0.51727	0.08316
0.608	0.34604	0.3978	0.30022	0.43208	0.56255	0.12953	0.51625	0.08418
0.609	0.34604	0.3968	0.30022	0.43003	0.56152	0.13056	0.51523	0.0852
0.61	0.34604	0.3958	0.30022	0.42798	0.56049	0.13159	0.5142	0.08623
0.611	0.34604	0.3948	0.30022	0.42591	0.55946	0.13262	0.51317	0.08726
0.612	0.34604	0.3938	0.30022	0.42383	0.55841	0.13367	0.51213	0.0883
0.613	0.34604	0.3928	0.30022	0.42174	0.55737	0.13471	0.51109	0.08934
0.614	0.34604	0.3918	0.30022	0.41964	0.55632	0.13576	0.51004	0.09039
0.615	0.34604	0.3908	0.30022	0.41754	0.55526	0.13682	0.50898	0.09145
0.616	0.34604	0.3898	0.30022	0.41542	0.5542	0.13788	0.50793	0.0925
0.617	0.34604	0.38881	0.30022	0.4133	0.55314	0.13894	0.50686	0.09357
0.618	0.34604	0.38781	0.30022	0.41117	0.55207	0.14001	0.5058	0.09463
0.619	0.34604	0.38681	0.30022	0.40903	0.551	0.14108	0.50473	0.0957
0.62	0.34604	0.38581	0.30022	0.40689	0.54993	0.14215	0.50366	0.09677
0.621	0.34604	0.38481	0.30022	0.40474	0.54885	0.14323	0.50259	0.09784
0.622	0.34604	0.38381	0.30022	0.40259	0.54777	0.14431	0.50151	0.09892
0.623	0.34604	0.38281	0.30022	0.40044	0.54669	0.14539	0.50043	0.1
0.624	0.34604	0.38181	0.30022	0.39828	0.54561	0.14647	0.49935	0.10108
0.625	0.34604	0.38081	0.30022	0.39611	0.54453	0.14755	0.49827	0.10216
0.626	0.34604	0.37982	0.30022	0.39395	0.54344	0.14864	0.49719	0.10324
0.627	0.34604	0.37882	0.30022	0.39179	0.54236	0.14972	0.49611	0.10432
0.628	0.34604	0.37782	0.30022	0.38962	0.54127	0.15081	0.49502	0.10541
0.629	0.34604	0.37682	0.30022	0.38745	0.54019	0.15189	0.49394	0.10649
0.63	0.34604	0.37582	0.30022	0.38529	0.5391	0.15298	0.49286	0.10757
0.631	0.34604	0.37482	0.30022	0.38312	0.53802	0.15406	0.49178	0.10865
0.632	0.34604	0.37382	0.30022	0.38096	0.53693	0.15515	0.49069	0.10974
0.633	0.34604	0.37282	0.30022	0.3788	0.53585	0.15623	0.48961	0.11082
0.634	0.34604	0.37182	0.30022	0.37664	0.53477	0.15731	0.48853	0.1119
0.635	0.34604	0.37083	0.30022	0.37448	0.53369	0.15839	0.48746	0.11297
0.636	0.34604	0.36983	0.30022	0.37233	0.53261	0.15947	0.48638	0.11405
0.637	0.34604	0.36883	0.30022	0.37019	0.53154	0.16054	0.48531	0.11512
0.638	0.34604	0.36783	0.30022	0.36805	0.53046	0.16162	0.48424	0.11619
0.639	0.34604	0.36683	0.30022	0.36591	0.52939	0.16269	0.48317	0.11726
0.64	0.34604	0.36583	0.30022	0.36379	0.52833	0.16375	0.48211	0.11832
0.641	0.34604	0.36483	0.30022	0.36167	0.52727	0.16481	0.48105	0.11938
0.642	0.34604	0.36383	0.30022	0.35956	0.52621	0.16587	0.47999	0.12044
0.643	0.34604	0.36283	0.30022	0.35745	0.52515	0.16693	0.47894	0.12149
0.644	0.34604	0.36184	0.30022	0.35536	0.5241	0.16798	0.47789	0.12254
0.645	0.34604	0.36084	0.30022	0.35327	0.52306	0.16902	0.47685	0.12358
0.646	0.34604	0.35984	0.30022	0.3512	0.52202	0.17006	0.47581	0.12462
0.647	0.34604	0.35884	0.30022	0.34913	0.52098	0.1711	0.47478	0.12565
0.648	0.34604	0.35784	0.30022	0.34708	0.51996	0.17212	0.47376	0.12667
0.649	0.34604	0.35684	0.30022	0.34504	0.51893	0.17315	0.47274	0.12769
0.65	0.34604	0.35584	0.30022	0.34302	0.51792	0.17416	0.47172	0.12871
0.651	0.34604	0.35484	0.30022	0.341	0.51691	0.17517	0.47072	0.12971
0.652	0.34604	0.35384	0.30022	0.339	0.51591	0.17617	0.46972	0.13071
0.653	0.34604	0.35284	0.30022	0.33702	0.51491	0.17717	0.46872	0.13171
0.654	0.34604	0.35185	0.30022	0.33505	0.51393	0.17815	0.46774	0.13269
0.655	0.34604	0.35085	0.30022	0.33309	0.51295	0.17913	0.46676	0.13367
0.656	0.34604	0.34985	0.30022	0.33115	0.51198	0.1801	0.46579	0.13464
0.657	0.34604	0.34885	0.30022	0.32923	0.51101	0.18107	0.46483	0.1356
0.658	0.34604	0.34785	0.30022	0.32733	0.51006	0.18202	0.46388	0.13655
0.659	0.34604	0.34685	0.30022	0.32544	0.50911	0.18297	0.46294	0.13749
0.66	0.34604	0.34585	0.30022	0.32358	0.50818	0.1839	0.462	0.13843
0.661	0.34604	0.34485	0.30022	0.32173	0.50725	0.18483	0.46108	0.13935
0.662	0.34604	0.34385	0.30022	0.3199	0.50634	0.18574	0.46016	0.14027
0.663	0.34604	0.34286	0.30022	0.31809	0.50543	0.18665	0.45926	0.14117
0.664	0.34604	0.34186	0.30022	0.3163	0.50453	0.18755	0.45837	0.14206
0.665	0.34604	0.34086	0.30022	0.31454	0.50365	0.18843	0.45748	0.14295
0.666	0.34604	0.33986	0.30022	0.31279	0.50277	0.18931	0.45661	0.14382
0.667	0.34604	0.33886	0.30022	0.31107	0.50191	0.19017	0.45575	0.14468
0.668	0.34604	0.33786	0.30022	0.30937	0.50106	0.19102	0.4549	0.14553
0.669	0.34604	0.33686	0.30022	0.3077	0.50022	0.19186	0.45406	0.14637
0.67	0.34604	0.33586	0.30022	0.30604	0.49939	0.19269	0.45324	0.14719
0.671	0.34604	0.33486	0.30022	0.30442	0.49858	0.1935	0.45242	0.14801
0.672	0.34604	0.33387	0.30022	0.30281	0.49777	0.19431	0.45162	0.14881
0.673	0.34604	0.33287	0.30022	0.30124	0.49698	0.1951	0.45083	0.1496
0.674	0.34604	0.33187	0.30022	0.29969	0.49621	0.19587	0.45006	0.15037
0.675	0.34604	0.33087	0.30022	0.29816	0.49544	0.19664	0.4493	0.15113
0.676	0.34604	0.32987	0.30022	0.29666	0.49469	0.19739	0.44855	0.15188
0.677	0.34492	0.32887	0.30022	0.29519	0.49246	0.19738	0.44781	0.15262
0.678	0.34342	0.32787	0.30022	0.29375	0.48974	0.1971	0.44709	0.15334
0.679	0.34192	0.32687	0.30022	0.29234	0.48703	0.19681	0.44638	0.15405
0.68	0.34042	0.32587	0.30022	0.29095	0.48433	0.1965	0.44569	0.15474
0.681	0.33892	0.32488	0.30022	0.2896	0.48165	0.19618	0.44501	0.15542
0.682	0.33742	0.32388	0.30022	0.28827	0.47899	0.19585	0.44435	0.15608
0.683	0.33592	0.32288	0.30022	0.28698	0.47634	0.1955	0.4437	0.15673
0.684	0.33442	0.32188	0.30022	0.28571	0.4737	0.19513	0.44307	0.15736
0.685	0.33292	0.32088	0.30022	0.28448	0.47108	0.19475	0.44245	0.15798
0.686	0.33142	0.31988	0.30022	0.28327	0.46848	0.19436	0.44185	0.15858
0.687	0.32992	0.31888	0.30022	0.2821	0.46589	0.19394	0.44127	0.15916
0.688	0.32842	0.31788	0.30022	0.28096	0.46332	0.19352	0.4407	0.15973
0.689	0.32692	0.31688	0.30022	0.27985	0.46076	0.19307	0.44014	0.16029
0.69	0.32542	0.31588	0.30022	0.27878	0.45822	0.19261	0.43961	0.16082
0.691	0.32392	0.31489	0.30022	0.27774	0.4557	0.19213	0.43909	0.16134
0.692	0.32242	0.31389	0.30022	0.27673	0.4532	0.19164	0.43858	0.16185
0.693	0.32092	0.31289	0.30022	0.27576	0.45071	0.19112	0.4381	0.16233
0.694	0.31942	0.31189	0.30022	0.27482	0.44824	0.19059	0.43763	0.1628
0.695	0.31792	0.31089	0.30022	0.27392	0.44578	0.19005	0.43718	0.16325
0.696	0.31642	0.30989	0.30022	0.27305	0.44335	0.18948	0.43674	0.16369
0.697	0.31492	0.30889	0.30022	0.27222	0.44093	0.1889	0.43633	0.1641
0.698	0.31342	0.30789	0.30022	0.27142	0.43853	0.1883	0.43593	0.1645
0.699	0.31191	0.30689	0.30022	0.27066	0.43615	0.18768	0.43555	0.16488
0.7	0.31041	0.3059	0.30022	0.26994	0.43378	0.18705	0.43519	0.16524
0.701	0.30891	0.3049	0.30022	0.26925	0.43144	0.18639	0.43484	0.16559
0.702	0.30741	0.3039	0.30022	0.2686	0.42911	0.18572	0.43452	0.16591
0.703	0.30591	0.3029	0.30022	0.26799	0.4268	0.18503	0.43421	0.16622
0.704	0.30441	0.3019	0.30022	0.26742	0.42451	0.18431	0.43392	0.16651
0.705	0.30291	0.3009	0.30022	0.26688	0.42224	0.18358	0.43365	0.16678
0.706	0.30141	0.2999	0.30022	0.26638	0.41999	0.18283	0.4334	0.16703
0.707	0.29991	0.2989	0.30022	0.26592	0.41776	0.18207	0.43317	0.16726
0.708	0.29841	0.2979	0.30022	0.2655	0.41555	0.18128	0.43296	0.16747
0.709	0.29691	0.29691	0.30022	0.26511	0.41335	0.18047	0.43277	0.16766
0.71	0.29541	0.29591	0.30022	0.26477	0.41118	0.17964	0.4326	0.16783
0.711	0.29391	0.29491	0.30022	0.26446	0.40903	0.1788	0.43245	0.16798
0.712	0.29241	0.29391	0.30022	0.2642	0.40689	0.17793	0.43231	0.16812
0.713	0.29091	0.29291	0.30022	0.26397	0.40478	0.17705	0.4322	0.16823
0.714	0.28941	0.29191	0.30022	0.26379	0.40268	0.17614	0.43211	0.16832
0.715	0.28791	0.29091	0.30022	0.26364	0.40061	0.17521	0.43204	0.16839
0.716	0.28641	0.28991	0.30022	0.26354	0.39856	0.17427	0.43198	0.16845
0.717	0.28491	0.28891	0.30022	0.26347	0.39652	0.1733	0.43195	0.16848
0.718	0.28341	0.28791	0.30022	0.26345	0.39451	0.17231	0.43194	0.16849
0.719	0.28191	0.28692	0.30022	0.26346	0.39251	0.17131	0.43195	0.16848
0.72	0.28041	0.28592	0.30022	0.26352	0.39054	0.17028	0.43198	0.16845
0.721	0.27891	0.28492	0.30022	0.26362	0.38859	0.16923	0.43202	0.16841
0.722	0.27741	0.28392	0.30022	0.26376	0.38666	0.16816	0.43209	0.16834
0.723	0.27591	0.28292	0.30022	0.26394	0.38475	0.16707	0.43218	0.16825
0.724	0.27441	0.28192	0.30022	0.26416	0.38286	0.16596	0.4323	0.16813
0.725	0.27291	0.28092	0.30022	0.26442	0.38099	0.16483	0.43243	0.168
0.726	0.27141	0.27992	0.30022	0.26473	0.37914	0.16368	0.43258	0.16785
0.727	0.26991	0.27892	0.30022	0.26507	0.37731	0.16251	0.43275	0.16768
0.728	0.26841	0.27793	0.30022	0.26546	0.3755	0.16131	0.43295	0.16748
0.729	0.26691	0.27693	0.30022	0.26589	0.37372	0.1601	0.43316	0.16727
0.73	0.26541	0.27593	0.30022	0.26636	0.37195	0.15886	0.4334	0.16703
0.731	0.26391	0.27493	0.30022	0.26688	0.37021	0.15761	0.43365	0.16678
0.732	0.26241	0.27393	0.30022	0.26743	0.36849	0.15633	0.43393	0.1665
0.733	0.26091	0.27293	0.30022	0.26803	0.36678	0.15503	0.43423	0.1662
0.734	0.25941	0.27193	0.30022	0.26867	0.3651	0.15371	0.43455	0.16588
0.735	0.25791	0.27093	0.30022	0.26935	0.36344	0.15237	0.43489	0.16554
0.736	0.25641	0.26993	0.30022	0.27007	0.3618	0.15101	0.43525	0.16518
0.737	0.25491	0.26894	0.30022	0.27083	0.36018	0.14963	0.43563	0.1648
0.738	0.25341	0.26794	0.30022	0.27164	0.35858	0.14823	0.43603	0.1644
0.739	0.25191	0.26694	0.30022	0.27248	0.35701	0.14681	0.43646	0.16397
0.74	0.25041	0.26594	0.30022	0.27337	0.35545	0.14536	0.4369	0.16353
0.741	0.24891	0.26494	0.30022	0.2743	0.35392	0.1439	0.43737	0.16306
0.742	0.24741	0.26394	0.30022	0.27527	0.3524	0.14241	0.43785	0.16258
0.743	0.24591	0.26294	0.30022	0.27629	0.35091	0.1409	0.43836	0.16207
0.744	0.24441	0.26194	0.30022	0.27734	0.34943	0.13938	0.43889	0.16154
0.745	0.24291	0.26094	0.30022	0.27844	0.34798	0.13783	0.43943	0.161
0.746	0.24141	0.25995	0.30022	0.27957	0.34655	0.13626	0.44	0.16043
0.747	0.2399	0.25895	0.30022	0.28075	0.34514	0.13467	0.44059	0.15984
0.748	0.2384	0.25795	0.30022	0.28197	0.34375	0.13306	0.4412	0.15923
0.749	0.2369	0.25695	0.30022	0.28323	0.34238	0.13143	0.44183	0.1586
0.75	0.2354	0.25595	0.30022	0.28453	0.34103	0.12978	0.44248	0.15795
0.751	0.2339	0.25495	0.30022	0.28587	0.3397	0.12811	0.44315	0.15728
0.752	0.2324	0.25395	0.30022	0.28725	0.33839	0.12642	0.44384	0.15659
0.753	0.2309	0.25295	0.30022	0.28867	0.3371	0.12471	0.44455	0.15588
0.754	0.2294	0.25195	0.30022	0.29013	0.33583	0.12298	0.44528	0.15515
0.755	0.2279	0.25095	0.30022	0.29163	0.33458	0.12123	0.44603	0.1544
0.756	0.2264	0.24996	0.30022	0.29317	0.33335	0.11946	0.4468	0.15363
0.757	0.2249	0.24896	0.30022	0.29475	0.33214	0.11767	0.44759	0.15284
0.758	0.2234	0.24796	0.30022	0.29637	0.33095	0.11586	0.4484	0.15203
0.759	0.2219	0.24696	0.30022	0.29802	0.32977	0.11403	0.44923	0.1512
0.76	0.2204	0.24596	0.30022	0.29972	0.32862	0.11218	0.45008	0.15035
0.761	0.2189	0.24496	0.30022	0.30145	0.32749	0.11031	0.45094	0.14949
0.762	0.2174	0.24396	0.30022	0.30323	0.32638	0.10843	0.45183	0.1486
0.763	0.2159	0.24296	0.30022	0.30504	0.32528	0.10652	0.45273	0.1477
0.764	0.2144	0.24196	0.30022	0.30689	0.32421	0.1046	0.45366	0.14677
0.765	0.2129	0.24097	0.30022	0.30877	0.32315	0.10265	0.4546	0.14583
0.766	0.2114	0.23997	0.30022	0.31069	0.32211	0.10069	0.45556	0.14487
0.767	0.2099	0.23897	0.30022	0.31265	0.32109	0.09871	0.45654	0.14389
0.768	0.2084	0.23797	0.30022	0.31465	0.32009	0.09671	0.45754	0.14289
0.769	0.2069	0.23697	0.30022	0.31668	0.3191	0.0947	0.45855	0.14188
0.77	0.2054	0.23597	0.30022	0.31875	0.31814	0.09266	0.45959	0.14084
0.771	0.2039	0.23497	0.30022	0.32085	0.31719	0.09061	0.46064	0.13979
0.772	0.2024	0.23397	0.30022	0.32299	0.31626	0.08854	0.46171	0.13872
0.773	0.2009	0.23297	0.30022	0.32516	0.31535	0.08645	0.4628	0.13763
0.774	0.1994	0.23198	0.30022	0.32737	0.31445	0.08435	0.4639	0.13653
0.775	0.1979	0.23098	0.30022	0.32961	0.31357	0.08222	0.46502	0.13541
0.776	0.1964	0.22998	0.30022	0.33189	0.31271	0.08009	0.46616	0.13427
0.777	0.1949	0.22898	0.30022	0.3342	0.31187	0.07793	0.46731	0.13312
0.778	0.1934	0.22798	0.30022	0.33654	0.31104	0.07576	0.46848	0.13195
0.779	0.1919	0.22698	0.30022	0.33891	0.31023	0.07357	0.46967	0.13076
0.78	0.1904	0.22598	0.30022	0.34132	0.30943	0.07137	0.47087	0.12956
0.781	0.1889	0.22498	0.30022	0.34376	0.30865	0.06914	0.47209	0.12834
0.782	0.1874	0.22398	0.30022	0.34623	0.30789	0.06691	0.47333	0.1271
0.783	0.1859	0.22299	0.30022	0.34873	0.30714	0.06466	0.47458	0.12585
0.784	0.1844	0.22199	0.30022	0.35126	0.3064	0.06239	0.47585	0.12458
0.785	0.1829	0.22099	0.30022	0.35382	0.30569	0.06011	0.47713	0.1233
0.786	0.1814	0.21999	0.30022	0.35642	0.30498	0.05781	0.47842	0.12201
0.787	0.1799	0.21899	0.30022	0.35904	0.30429	0.0555	0.47973	0.1207
0.788	0.1784	0.21799	0.30022	0.36169	0.30362	0.05317	0.48106	0.11937
0.789	0.1769	0.21699	0.30022	0.36436	0.30296	0.05083	0.4824	0.11803
0.79	0.1754	0.21599	0.30022	0.36707	0.30231	0.04848	0.48375	0.11668
0.791	0.1739	0.21499	0.30022	0.3698	0.30168	0.04611	0.48512	0.11531
0.792	0.1724	0.21399	0.30022	0.37256	0.30106	0.04373	0.4865	0.11393
0.793	0.1709	0.213	0.30022	0.37535	0.30046	0.04133	0.48789	0.11254
0.794	0.1694	0.212	0.30022	0.37816	0.29986	0.03893	0.4893	0.11113
0.795	0.16789	0.211	0.30022	0.381	0.29928	0.03651	0.49072	0.10971
0.796	0.16639	0.21	0.30022	0.38387	0.29872	0.03407	0.49215	0.10828
0.797	0.16489	0.209	0.30022	0.38675	0.29816	0.03163	0.49359	0.10684
0.798	0.16339	0.208	0.30022	0.38966	0.29762	0.02917	0.49505	0.10538
0.799	0.16189	0.207	0.30022	0.3926	0.29709	0.0267	0.49652	0.10391
0.8	0.16039	0.206	0.30022	0.39556	0.29657	0.02422	0.49799	0.10244
0.801	0.15889	0.205	0.30022	0.39854	0.29606	0.02173	0.49948	0.10095
0.802	0.15739	0.20401	0.30022	0.40154	0.29556	0.01923	0.50099	0.09944
0.803	0.15589	0.20301	0.30022	0.40457	0.29507	0.01671	0.5025	0.09793
0.804	0.15439	0.20201	0.30022	0.40761	0.2946	0.01419	0.50402	0.09641
0.805	0.15289	0.20101	0.30022	0.41068	0.29413	0.01166	0.50555	0.09488
0.806	0.15139	0.20001	0.30022	0.41376	0.29367	0.00911	0.50709	0.09334
0.807	0.14989	0.19901	0.30022	0.41686	0.29323	0.00656	0.50865	0.09178
0.808	0.14839	0.19801	0.30022	0.41999	0.29279	0.004	0.51021	0.09022
0.809	0.14689	0.19701	0.30022	0.42313	0.29236	0.00142	0.51178	0.08865
0.81	0.14539	0.19601	0.30022	0.42628	0.29194	-0.00116	0.51336	0.08707
0.811	0.14389	0.19502	0.30022	0.42946	0.29153	-0.00374	0.51494	0.08549
0.812	0.14239	0.19402	0.30022	0.43265	0.29112	-0.00634	0.51654	0.08389
0.813	0.14089	0.19302	0.30022	0.43586	0.29073	-0.00895	0.51814	0.08229
0.814	0.13939	0.19202	0.30022	0.43908	0.29034	-0.01156	0.51975	0.08068
0.815	0.13789	0.19102	0.30022	0.44232	0.28996	-0.01418	0.52137	0.07906
0.816	0.13639	0.19002	0.30022	0.44557	0.28959	-0.0168	0.523	0.07743
0.817	0.13489	0.18902	0.30022	0.44883	0.28922	-0.01944	0.52463	0.0758
0.818	0.13339	0.18802	0.30022	0.45211	0.28886	-0.02208	0.52627	0.07416
0.819	0.13189	0.18702	0.30022	0.4554	0.2885	-0.02472	0.52791	0.07252
0.82	0.13039	0.18603	0.30022	0.4587	0.28815	-0.02738	0.52956	0.07087
0.821	0.12889	0.18503	0.30022	0.46201	0.28781	-0.03003	0.53122	0.06921
0.822	0.12739	0.18403	0.30022	0.46533	0.28747	-0.03269	0.53288	0.06755
0.823	0.12589	0.18303	0.30022	0.46866	0.28714	-0.03536	0.53455	0.06588
0.824	0.12439	0.18203	0.30022	0.472	0.28681	-0.03803	0.53622	0.06421
0.825	0.12289	0.18103	0.30022	0.47535	0.28649	-0.04071	0.53789	0.06254
0.826	0.12139	0.18003	0.30022	0.47871	0.28617	-0.04339	0.53957	0.06086
0.827	0.11989	0.17903	0.30022	0.48208	0.28585	-0.04607	0.54125	0.05918
0.828	0.11839	0.17803	0.30022	0.48545	0.28554	-0.04876	0.54294	0.05749
0.829	0.11689	0.17703	0.30022	0.48883	0.28523	-0.05145	0.54463	0.0558
0.83	0.11539	0.17604	0.30022	0.49221	0.28492	-0.05414	0.54632	0.05411
0.831	0.11389	0.17504	0.30022	0.4956	0.28461	-0.05684	0.54801	0.05242
0.832	0.11239	0.17404	0.30022	0.49899	0.28431	-0.05954	0.54971	0.05072
0.833	0.11089	0.17304	0.30022	0.50238	0.28401	-0.06223	0.55141	0.04902
0.834	0.10939	0.17204	0.30022	0.50578	0.28371	-0.06493	0.55311	0.04732
0.835	0.10789	0.17104	0.30022	0.50918	0.28341	-0.06764	0.55481	0.04562
0.836	0.10639	0.17004	0.30022	0.51259	0.28311	-0.07034	0.55651	0.04392
0.837	0.10489	0.16904	0.30022	0.51599	0.28281	-0.07304	0.55821	0.04222
0.838	0.10339	0.16804	0.30022	0.5194	0.28252	-0.07574	0.55991	0.04052
0.839	0.10189	0.16705	0.30022	0.5228	0.28222	-0.07845	0.56162	0.03881
0.84	0.10039	0.16605	0.30022	0.5262	0.28192	-0.08115	0.56332	0.03711
0.841	0.09889	0.16505	0.30022	0.52961	0.28162	-0.08385	0.56502	0.03541
0.842	0.09738	0.16405	0.30022	0.53301	0.28132	-0.08655	0.56672	0.03371
0.843	0.09588	0.16305	0.30022	0.5364	0.28102	-0.08925	0.56842	0.03201
0.844	0.09438	0.16205	0.30022	0.5398	0.28072	-0.09195	0.57011	0.03032
0.845	0.09288	0.16105	0.30022	0.54319	0.28041	-0.09465	0.57181	0.02862
0.846	0.09138	0.16005	0.30022	0.54657	0.28011	-0.09734	0.5735	0.02693
0.847	0.08988	0.15905	0.30022	0.54995	0.2798	-0.10003	0.57519	0.02524
0.848	0.08838	0.15806	0.30022	0.55333	0.27949	-0.10272	0.57688	0.02355
0.849	0.08688	0.15706	0.30022	0.5567	0.27917	-0.1054	0.57856	0.02187
0.85	0.08538	0.15606	0.30022	0.56006	0.27885	-0.10808	0.58024	0.02019
0.851	0.08388	0.15506	0.30022	0.56341	0.27853	-0.11076	0.58192	0.01851
0.852	0.08238	0.15406	0.30022	0.56676	0.2782	-0.11344	0.58359	0.01684
0.853	0.08088	0.15306	0.30022	0.57009	0.27787	-0.1161	0.58526	0.01517
0.854	0.07938	0.15206	0.30022	0.57342	0.27753	-0.11877	0.58693	0.0135
0.855	0.07788	0.15106	0.30022	0.57674	0.27719	-0.12143	0.58858	0.01185
0.856	0.07638	0.15006	0.30022	0.58005	0.27684	-0.12408	0.59024	0.01019
0.857	0.07488	0.14907	0.30022	0.58334	0.27649	-0.12673	0.59189	0.00854
0.858	0.07338	0.14807	0.30022	0.58662	0.27613	-0.12937	0.59353	0.0069
0.859	0.07188	0.14707	0.30022	0.58989	0.27577	-0.132	0.59516	0.00527
0.86	0.07038	0.14607	0.30022	0.59315	0.2754	-0.13463	0.59679	0.00364
0.861	0.06888	0.14507	0.30022	0.5964	0.27502	-0.13726	0.59841	0.00202
0.862	0.06738	0.14407	0.30022	0.59963	0.27463	-0.13987	0.60003	0.000402167
0.863	0.06588	0.14307	0.30022	0.60284	0.27424	-0.14248	0.60164	-0.00121
0.864	0.06438	0.14207	0.30022	0.60604	0.27384	-0.14508	0.60323	-0.0028
0.865	0.06288	0.14107	0.30022	0.60922	0.27343	-0.14767	0.60483	-0.0044
0.866	0.06138	0.14007	0.30022	0.61239	0.27301	-0.15025	0.60641	-0.00598
0.867	0.05988	0.13908	0.30022	0.61554	0.27259	-0.15283	0.60798	-0.00755
0.868	0.05838	0.13808	0.30022	0.61867	0.27215	-0.15539	0.60955	-0.00912
0.869	0.05688	0.13708	0.30022	0.62178	0.27171	-0.15795	0.61111	-0.01068
0.87	0.05538	0.13608	0.30022	0.62488	0.27125	-0.16049	0.61265	-0.01222
0.871	0.05388	0.13508	0.30022	0.62795	0.27079	-0.16303	0.61419	-0.01376
0.872	0.05238	0.13408	0.30022	0.63101	0.27032	-0.16556	0.61572	-0.01529
0.873	0.05088	0.13308	0.30022	0.63404	0.26983	-0.16808	0.61724	-0.01681
0.874	0.04938	0.13208	0.30022	0.63706	0.26934	-0.17058	0.61874	-0.01831
0.875	0.04788	0.13108	0.30022	0.64005	0.26883	-0.17308	0.62024	-0.01981
0.876	0.04638	0.13009	0.30022	0.64302	0.26832	-0.17556	0.62173	-0.0213
0.877	0.04488	0.12909	0.30022	0.64597	0.26779	-0.17803	0.6232	-0.02277
0.878	0.04338	0.12809	0.30022	0.64889	0.26725	-0.18049	0.62466	-0.02423
0.879	0.04188	0.12709	0.30022	0.65179	0.2667	-0.18294	0.62611	-0.02568
0.88	0.04038	0.12609	0.30022	0.65467	0.26613	-0.18538	0.62755	-0.02712
0.881	0.03888	0.12509	0.30022	0.65752	0.26556	-0.1878	0.62897	-0.02854
0.882	0.03738	0.12409	0.30022	0.66035	0.26497	-0.19021	0.63039	-0.02996
0.883	0.03588	0.12309	0.30022	0.66315	0.26437	-0.19261	0.63179	-0.03136
0.884	0.03438	0.12209	0.30022	0.66592	0.26375	-0.195	0.63317	-0.03274
0.885	0.03288	0.1211	0.30022	0.66867	0.26312	-0.19737	0.63455	-0.03412
0.886	0.03138	0.1201	0.30022	0.67139	0.26248	-0.19973	0.63591	-0.03548
0.887	0.02988	0.1191	0.30022	0.67408	0.26182	-0.20207	0.63726	-0.03683
0.888	0.02838	0.1181	0.30022	0.67674	0.26115	-0.2044	0.63859	-0.03816
0.889	0.02688	0.1171	0.30022	0.67938	0.26047	-0.20672	0.63991	-0.03948
0.89	0.02537	0.1161	0.30022	0.68199	0.25977	-0.20902	0.64121	-0.04078
