# Supplementary material for: Defining shapes of two-dimensional crystals with undefinable edge energies
Source: Nat Comput Sci. 2022 Nov 28;2(11):729–35. doi: 10.1038/s43588-022-00347-5 (PMC10766541; doi:10.1038/s43588-022-00347-5)
Supplement: Supplementary file 6 — Source Data for plots. [file 43588_2022_347_MOESM6_ESM.xlsx]

## Sheet: Fig4a
Angular values (unit = º)	Radial values for black line (α,α')=(0, 0.3)	Radial values for lighter black line (α,α')=(0, 0)	Radial values for lightest black line (α,α')=(0, -0.3)
0	2.5	2.5	2.5
1	2.537	2.51038	2.48375
2	2.57323	2.51999	2.46675
3	2.60868	2.52884	2.449
4	2.64333	2.53691	2.4305
5	2.67718	2.54422	2.41125
6	2.71021	2.55074	2.39128
7	2.74241	2.5565	2.37058
8	2.77378	2.56147	2.34915
9	2.80431	2.56566	2.32701
10	2.83398	2.56907	2.30416
11	2.86279	2.5717	2.28061
12	2.89072	2.57354	2.25636
13	2.91778	2.5746	2.23143
14	2.94395	2.57488	2.20581
15	2.96922	2.57437	2.17953
16	2.99358	2.57308	2.15258
17	3.01703	2.571	2.12497
18	3.03957	2.56814	2.09672
19	3.06118	2.5645	2.06783
20	3.08185	2.56008	2.03831
21	3.10159	2.55488	2.00816
22	3.12038	2.5489	1.97741
23	3.13822	2.54214	1.94606
24	3.15511	2.53461	1.91411
25	3.17104	2.5263	1.88157
26	3.18599	2.51723	1.84847
27	3.19998	2.50739	1.8148
28	3.213	2.49679	1.78058
29	3.22503	2.48542	1.74582
30	3.23608	2.4733	1.71052
31	3.24615	2.46043	1.67471
32	3.25523	2.4468	1.63838
33	3.26332	2.43244	1.60155
34	3.27041	2.41732	1.56424
35	3.2765	2.40148	1.52645
36	3.2816	2.3849	1.4882
37	3.2857	2.3676	1.44949
38	3.2888	2.34957	1.41034
39	3.2909	2.33083	1.37076
40	3.29199	2.31138	1.33076
41	3.29208	2.29122	1.29036
42	3.29117	2.27037	1.24957
43	3.28925	2.24882	1.20839
44	3.28634	2.22659	1.16685
45	3.28242	2.20368	1.12495
46	3.2775	2.1801	1.08271
47	3.27159	2.15586	1.04013
48	3.26467	2.13096	0.99725
49	3.29868	2.14708	0.99549
50	3.37238	2.2035	1.03462
51	3.44505	2.25924	1.07343
52	3.51667	2.3143	1.11192
53	3.58722	2.36865	1.15007
54	3.65668	2.42227	1.18786
55	3.72503	2.47516	1.2253
56	3.79224	2.5273	1.26236
57	3.85829	2.57867	1.29904
58	3.92318	2.62925	1.33532
59	3.98686	2.67903	1.3712
60	4.04933	2.72799	1.40665
61	4.11057	2.77613	1.44168
62	4.17055	2.82341	1.47627
63	4.22927	2.86984	1.51041
64	4.2867	2.91539	1.54409
65	4.34282	2.96006	1.5773
66	4.39761	3.00382	1.61003
67	4.45107	3.04667	1.64227
68	4.50318	3.08859	1.67401
69	4.55391	3.12957	1.70524
70	4.60325	3.1696	1.73595
71	4.65119	3.20866	1.76613
72	4.69772	3.24674	1.79577
73	4.74281	3.28384	1.82486
74	4.78646	3.31993	1.8534
75	4.82865	3.35501	1.88138
76	4.86937	3.38908	1.90878
77	4.90861	3.4221	1.9356
78	4.94635	3.45409	1.96183
79	4.98258	3.48502	1.98747
80	5.03724	3.53488	2.03252
81	5.11082	3.60407	2.09732
82	5.18285	3.67217	2.16149
83	5.2533	3.73915	2.225
84	5.32214	3.80499	2.28784
85	5.38937	3.86967	2.34997
86	5.45496	3.93317	2.41139
87	5.51888	3.99548	2.47208
88	5.58112	4.05657	2.53201
89	5.64166	4.11642	2.59117
90	5.70049	4.17501	2.64954
91	5.75758	4.23234	2.70711
92	5.81291	4.28838	2.76385
93	5.86647	4.34311	2.81974
94	5.91825	4.39652	2.87478
95	5.96822	4.44858	2.92895
96	6.01638	4.4993	2.98222
97	6.0627	4.54864	3.03458
98	6.10718	4.5966	3.08602
99	6.14979	4.64315	3.13652
100	6.19053	4.6883	3.18606
101	6.22939	4.73201	3.23463
102	6.26635	4.77429	3.28222
103	6.3014	4.8151	3.32881
104	6.33453	4.85446	3.37438
105	6.36573	4.89233	3.41893
106	6.39499	4.92871	3.46243
107	6.42231	4.96359	3.50488
108	6.44767	4.99696	3.54626
109	6.47106	5.02881	3.58656
110	6.49248	5.05913	3.62577
111	6.51193	5.0879	3.66388
112	6.52939	5.11513	3.70087
113	6.54486	5.1408	3.73673
114	6.55834	5.1649	3.77145
115	6.56982	5.18742	3.80502
116	6.5793	5.20837	3.83744
117	6.58678	5.22773	3.86869
118	6.57914	5.23244	3.88574
119	6.5665	5.2325	3.89851
120	6.55186	5.23097	3.91008
121	6.53522	5.22785	3.92047
122	6.5166	5.22313	3.92966
123	6.49599	5.21682	3.93766
124	6.4734	5.20893	3.94445
125	6.44884	5.19944	3.95005
126	6.42231	5.18838	3.95444
127	6.39383	5.17573	3.95763
128	6.3634	5.1615	3.95961
129	6.33103	5.14571	3.96038
130	6.29674	5.12834	3.95995
131	6.26052	5.10942	3.95831
132	6.2224	5.08894	3.95547
133	6.18239	5.0669	3.95142
134	6.14049	5.04333	3.94617
135	6.09672	5.01822	3.93972
136	6.05109	4.99158	3.93206
137	6.00362	4.96341	3.92321
138	5.95432	4.93374	3.91316
139	5.90321	4.90257	3.90193
140	5.85029	4.8699	3.8895
141	5.7956	4.83574	3.87589
142	5.73914	4.80012	3.86109
143	5.68094	4.76303	3.84512
144	5.621	4.72449	3.82798
145	5.55935	4.68451	3.80968
146	5.49601	4.64311	3.79021
147	5.43099	4.60029	3.76959
148	5.36432	4.55607	3.74782
149	5.29601	4.51046	3.72491
150	5.22609	4.46348	3.70086
151	5.15458	4.41514	3.67569
152	5.0815	4.36545	3.6494
153	5.00687	4.31443	3.62199
154	4.93072	4.2621	3.59349
155	4.85306	4.20847	3.56388
156	4.77393	4.15356	3.5332
157	4.69334	4.09739	3.50143
158	4.61132	4.03996	3.4686
159	4.5279	3.98131	3.43471
160	4.4431	3.92144	3.39978
161	4.35694	3.86038	3.36381
162	4.26946	3.79814	3.32682
163	4.18068	3.73474	3.28881
164	4.09062	3.67021	3.2498
165	3.99932	3.60456	3.2098
166	3.9068	3.53781	3.16883
167	3.81309	3.46999	3.12688
168	3.71822	3.4011	3.08399
169	3.62221	3.33118	3.04016
170	3.5251	3.26025	2.9954
171	3.42692	3.18832	2.94973
172	3.3277	3.11543	2.90315
173	3.22746	3.04158	2.8557
174	3.12623	2.9668	2.80737
175	3.02406	2.89113	2.75819
176	2.92096	2.81457	2.70817
177	2.81698	2.73715	2.65733
178	2.71213	2.6589	2.60567
179	2.60646	2.57984	2.55323
180	2.5	2.5	2.5
181	2.5248	2.55142	2.57805
182	2.54883	2.60207	2.65531
183	2.57208	2.65192	2.73176
184	2.59454	2.70096	2.80738
185	2.61622	2.74918	2.88215
186	2.6371	2.79657	2.95603
187	2.65718	2.8431	3.02902
188	2.67645	2.88877	3.10108
189	2.6949	2.93355	3.1722
190	2.71253	2.97745	3.24236
191	2.72934	3.02043	3.31152
192	2.74531	3.0625	3.37968
193	2.76045	3.10363	3.44681
194	2.77475	3.14382	3.51288
195	2.7882	3.18305	3.57789
196	2.8008	3.22131	3.64181
197	2.81255	3.25859	3.70462
198	2.82345	3.29487	3.7663
199	2.83348	3.33015	3.82683
200	2.84265	3.36442	3.8862
201	2.85095	3.39767	3.94438
202	2.85839	3.42987	4.00136
203	2.86495	3.46104	4.05712
204	2.87065	3.49115	4.11165
205	2.87546	3.52019	4.16492
206	2.87941	3.54817	4.21693
207	2.88247	3.57506	4.26765
208	2.88466	3.60086	4.31707
209	2.88596	3.62557	4.36518
210	2.88639	3.64917	4.41195
211	2.88594	3.67166	4.45739
212	2.88461	3.69304	4.50146
213	2.8824	3.71329	4.54417
214	2.87932	3.7324	4.58549
215	2.87536	3.75038	4.62541
216	2.87052	3.76722	4.66392
217	2.8648	3.78291	4.70101
218	2.85822	3.79745	4.73668
219	2.85076	3.81083	4.77089
220	2.84243	3.82305	4.80366
221	2.83324	3.8341	4.83496
222	2.82319	3.84399	4.86479
223	2.81228	3.85271	4.89314
224	2.8005	3.86025	4.91999
225	2.78788	3.86662	4.94535
226	2.77441	3.87181	4.9692
227	2.76009	3.87582	4.99154
228	2.74493	3.87864	5.01236
229	2.73173	3.88331	5.03489
230	2.71916	3.88803	5.05689
231	2.70576	3.89156	5.07736
232	2.69154	3.89391	5.09628
233	2.67649	3.89507	5.11365
234	2.66064	3.89505	5.12946
235	2.64397	3.89384	5.14371
236	2.62649	3.89144	5.15639
237	2.60822	3.88786	5.1675
238	2.58915	3.8831	5.17704
239	2.56929	3.87715	5.185
240	2.54866	3.87002	5.19138
241	2.52724	3.86171	5.19618
242	2.50505	3.85222	5.1994
243	2.4821	3.84157	5.20103
244	2.4584	3.82974	5.20108
245	2.43395	3.81674	5.19954
246	2.40875	3.80259	5.19642
247	2.38282	3.78727	5.19172
248	2.35617	3.7708	5.18543
249	2.3288	3.75318	5.17757
250	2.30071	3.73442	5.16813
251	2.27193	3.71452	5.15711
252	2.24246	3.69349	5.14453
253	2.2123	3.67134	5.13037
254	2.18147	3.64806	5.11466
255	2.14997	3.62368	5.09739
256	2.11782	3.59819	5.07856
257	2.08502	3.5716	5.05819
258	2.05159	3.54393	5.03627
259	2.01754	3.51518	5.01282
260	1.99752	3.49985	5.00219
261	1.99216	3.49888	5.0056
262	1.98618	3.49684	5.00749
263	1.9796	3.49373	5.00786
264	1.97242	3.48956	5.0067
265	1.96464	3.48433	5.00402
266	1.95626	3.47803	4.99981
267	1.94729	3.47068	4.99407
268	1.93772	3.46227	4.98682
269	1.92756	3.4528	4.97805
270	1.91681	3.44229	4.96776
271	1.90548	3.43072	4.95596
272	1.89357	3.41811	4.94264
273	1.88108	3.40446	4.92783
274	1.86802	3.38977	4.91151
275	1.85439	3.37404	4.89369
276	1.8402	3.35729	4.87439
277	1.82544	3.33952	4.8536
278	1.81013	3.32073	4.83133
279	1.79427	3.30093	4.80759
280	1.77786	3.28012	4.78239
281	1.76091	3.25832	4.75572
282	1.74342	3.23552	4.72761
283	1.7254	3.21173	4.69806
284	1.70686	3.18697	4.66708
285	1.6878	3.16124	4.63468
286	1.66822	3.13454	4.60087
287	1.64813	3.10689	4.56565
288	1.62755	3.0783	4.52904
289	1.60646	3.04876	4.49106
290	1.58489	3.0183	4.4517
291	1.56283	2.98691	4.41099
292	1.5403	2.95462	4.36894
293	1.5173	2.92143	4.32555
294	1.49384	2.88734	4.28085
295	1.46992	2.85238	4.23485
296	1.44555	2.81655	4.18755
297	1.42075	2.77986	4.13898
298	1.4446	2.7913	4.138
299	1.48039	2.81439	4.14838
300	1.51573	2.83662	4.15751
301	1.55061	2.85799	4.16536
302	1.58501	2.87848	4.17195
303	1.61894	2.8981	4.17727
304	1.65237	2.91684	4.18131
305	1.68529	2.93469	4.18408
306	1.7177	2.95164	4.18558
307	1.74959	2.96769	4.1858
308	1.78095	2.98285	4.18474
309	1.81176	2.99709	4.18241
310	1.84202	3.01042	4.17881
311	1.87172	3.02283	4.17393
312	1.90085	3.03432	4.16779
313	1.92941	3.04489	4.16037
314	1.95737	3.05453	4.15169
315	1.98474	3.06324	4.14174
316	2.0115	3.07101	4.13053
317	2.03765	3.07785	4.11806
318	2.06318	3.08376	4.10433
319	2.08808	3.08872	4.08936
320	2.11235	3.09274	4.07314
321	2.13597	3.09582	4.05568
322	2.15894	3.09796	4.03699
323	2.18125	3.09916	4.01706
324	2.2029	3.09941	3.99591
325	2.22388	3.09871	3.97355
326	2.24418	3.09707	3.94997
327	2.26379	3.09449	3.92519
328	2.28272	3.09097	3.89922
329	2.30095	3.0865	3.87206
330	2.31848	3.0811	3.84371
331	2.33531	3.07475	3.8142
332	2.35142	3.06747	3.78353
333	2.36682	3.05926	3.7517
334	2.3815	3.05011	3.71873
335	2.39545	3.04004	3.68463
336	2.40867	3.02903	3.6494
337	2.42115	3.01711	3.61306
338	2.4329	3.00427	3.57563
339	2.44391	2.99051	3.5371
340	2.45418	2.97584	3.4975
341	2.46369	2.96026	3.45683
342	2.47246	2.94378	3.4151
343	2.48047	2.92641	3.37234
344	2.48773	2.90814	3.32855
345	2.49423	2.88899	3.28375
346	2.49997	2.86896	3.23794
347	2.50495	2.84805	3.19115
348	2.50917	2.82628	3.14339
349	2.51262	2.80364	3.09467
350	2.5153	2.78016	3.04501
351	2.51722	2.75582	2.99442
352	2.51837	2.73065	2.94292
353	2.51876	2.70464	2.89052
354	2.51838	2.67781	2.83724
355	2.51723	2.65016	2.78309
356	2.51531	2.62171	2.7281
357	2.51263	2.59246	2.67228
358	2.50919	2.56242	2.61565
359	2.50497	2.53159	2.55821
360	2.5	2.5	2.5

## Sheet: Fig4b
Angular values (unit = º)	Radial values for black line (α,α')=(-0.3, 0)	Radial values for lighter black line (α,α')=(0, 0)	Radial values for lightest black line (α,α')=(0.3, 0)
0	1	2.5	4
1	1.01546	2.51038	4.0053
2	1.03061	2.51999	4.00938
3	1.04544	2.52884	4.01223
4	1.05996	2.53691	4.01387
5	1.07415	2.54422	4.01428
6	1.08802	2.55074	4.01347
7	1.10155	2.5565	4.01144
8	1.11475	2.56147	4.00818
9	1.12761	2.56566	4.00371
10	1.14013	2.56907	3.99801
11	1.1523	2.5717	3.9911
12	1.16412	2.57354	3.98297
13	1.17558	2.5746	3.97363
14	1.18668	2.57488	3.96307
15	1.19743	2.57437	3.95131
16	1.20781	2.57308	3.93835
17	1.21782	2.571	3.92419
18	1.22746	2.56814	3.90883
19	1.23672	2.5645	3.89228
20	1.24561	2.56008	3.87455
21	1.25412	2.55488	3.85563
22	1.26225	2.5489	3.83554
23	1.27	2.54214	3.81428
24	1.27735	2.53461	3.79186
25	1.28432	2.5263	3.76829
26	1.2909	2.51723	3.74357
27	1.29708	2.50739	3.7177
28	1.30287	2.49679	3.69071
29	1.30826	2.48542	3.66259
30	1.31325	2.4733	3.63335
31	1.31785	2.46043	3.60301
32	1.32204	2.4468	3.57157
33	1.32583	2.43244	3.53904
34	1.32921	2.41732	3.50544
35	1.33219	2.40148	3.47077
36	1.33476	2.3849	3.43504
37	1.33693	2.3676	3.39826
38	1.33869	2.34957	3.36045
39	1.34004	2.33083	3.32161
40	1.34099	2.31138	3.28176
41	1.34152	2.29122	3.24092
42	1.34165	2.27037	3.19908
43	1.34137	2.24882	3.15627
44	1.34068	2.22659	3.1125
45	1.33958	2.20368	3.06779
46	1.33808	2.1801	3.02213
47	1.33616	2.15586	2.97556
48	1.33384	2.13096	2.92808
49	1.37261	2.14708	2.92156
50	1.45209	2.2035	2.95491
51	1.53113	2.25924	2.98736
52	1.6097	2.3143	3.0189
53	1.68777	2.36865	3.04952
54	1.76534	2.42227	3.07921
55	1.84237	2.47516	3.10796
56	1.91883	2.5273	3.13577
57	1.99472	2.57867	3.16262
58	2.06999	2.62925	3.18851
59	2.14463	2.67903	3.21342
60	2.21862	2.72799	3.23736
61	2.29194	2.77613	3.26031
62	2.36456	2.82341	3.28227
63	2.43645	2.86984	3.30323
64	2.50761	2.91539	3.32318
65	2.578	2.96006	3.34212
66	2.6476	3.00382	3.36004
67	2.7164	3.04667	3.37694
68	2.78437	3.08859	3.39281
69	2.85149	3.12957	3.40765
70	2.91775	3.1696	3.42145
71	2.98311	3.20866	3.4342
72	3.04757	3.24674	3.44591
73	3.1111	3.28384	3.45657
74	3.17368	3.31993	3.46618
75	3.23529	3.35501	3.47473
76	3.29592	3.38908	3.48223
77	3.35555	3.4221	3.48866
78	3.41415	3.45409	3.49403
79	3.47171	3.48502	3.49834
80	3.54815	3.53488	3.52161
81	3.64398	3.60407	3.56416
82	3.7387	3.67217	3.60564
83	3.83229	3.73915	3.64601
84	3.9247	3.80499	3.68527
85	4.01593	3.86967	3.72342
86	4.10592	3.93317	3.76042
87	4.19467	3.99548	3.79628
88	4.28214	4.05657	3.83099
89	4.36831	4.11642	3.86453
90	4.45314	4.17501	3.89689
91	4.53662	4.23234	3.92806
92	4.61872	4.28838	3.95804
93	4.69941	4.34311	3.98681
94	4.77866	4.39652	4.01437
95	4.85647	4.44858	4.0407
96	4.93279	4.4993	4.06581
97	5.00761	4.54864	4.08967
98	5.08091	4.5966	4.11229
99	5.15265	4.64315	4.13366
100	5.22283	4.6883	4.15376
101	5.29142	4.73201	4.17261
102	5.35839	4.77429	4.19018
103	5.42374	4.8151	4.20647
104	5.48743	4.85446	4.22149
105	5.54945	4.89233	4.23521
106	5.60977	4.92871	4.24765
107	5.66839	4.96359	4.25879
108	5.72529	4.99696	4.26864
109	5.78044	5.02881	4.27719
110	5.83383	5.05913	4.28443
111	5.88544	5.0879	4.29037
112	5.93526	5.11513	4.295
113	5.98327	5.1408	4.29832
114	6.02946	5.1649	4.30034
115	6.07381	5.18742	4.30104
116	6.11631	5.20837	4.30043
117	6.15695	5.22773	4.29852
118	6.18262	5.23244	4.28225
119	6.20337	5.2325	4.26163
120	6.22224	5.23097	4.23971
121	6.2392	5.22785	4.21649
122	6.25427	5.22313	4.192
123	6.26743	5.21682	4.16622
124	6.27868	5.20893	4.13918
125	6.28801	5.19944	4.11087
126	6.29544	5.18838	4.08132
127	6.30094	5.17573	4.05052
128	6.30453	5.1615	4.01848
129	6.30619	5.14571	3.98522
130	6.30594	5.12834	3.95075
131	6.30376	5.10942	3.91508
132	6.29966	5.08894	3.87821
133	6.29365	5.0669	3.84016
134	6.28572	5.04333	3.80094
135	6.27587	5.01822	3.76056
136	6.26411	4.99158	3.71904
137	6.25044	4.96341	3.67639
138	6.23487	4.93374	3.63261
139	6.2174	4.90257	3.58773
140	6.19804	4.8699	3.54176
141	6.17678	4.83574	3.4947
142	6.15365	4.80012	3.44659
143	6.12864	4.76303	3.39742
144	6.10177	4.72449	3.34722
145	6.07303	4.68451	3.29599
146	6.04245	4.64311	3.24377
147	6.01003	4.60029	3.19055
148	5.97577	4.55607	3.13637
149	5.93969	4.51046	3.08123
150	5.90181	4.46348	3.02515
151	5.86213	4.41514	2.96814
152	5.82066	4.36545	2.91024
153	5.77742	4.31443	2.85145
154	5.73242	4.2621	2.79179
155	5.68567	4.20847	2.73128
156	5.63719	4.15356	2.66993
157	5.587	4.09739	2.60778
158	5.5351	4.03996	2.54483
159	5.48152	3.98131	2.4811
160	5.42626	3.92144	2.41662
161	5.36936	3.86038	2.3514
162	5.31081	3.79814	2.28547
163	5.25065	3.73474	2.21884
164	5.18889	3.67021	2.15153
165	5.12555	3.60456	2.08357
166	5.06065	3.53781	2.01497
167	4.99421	3.46999	1.94576
168	4.92625	3.4011	1.87596
169	4.85678	3.33118	1.80559
170	4.78584	3.26025	1.73466
171	4.71344	3.18832	1.66321
172	4.6396	3.11543	1.59125
173	4.56435	3.04158	1.51881
174	4.48771	2.9668	1.4459
175	4.4097	2.89113	1.37255
176	4.33035	2.81457	1.29879
177	4.24968	2.73715	1.22463
178	4.16771	2.6589	1.1501
179	4.08448	2.57984	1.07521
180	4	2.5	1
181	4.04634	2.55142	1.0565
182	4.09145	2.60207	1.11268
183	4.13531	2.65192	1.16852
184	4.17792	2.70096	1.22401
185	4.21925	2.74918	1.27912
186	4.25929	2.79657	1.33384
187	4.29804	2.8431	1.38816
188	4.33548	2.88877	1.44205
189	4.3716	2.93355	1.49551
190	4.40639	2.97745	1.5485
191	4.43983	3.02043	1.60103
192	4.47192	3.0625	1.65307
193	4.50265	3.10363	1.70461
194	4.53201	3.14382	1.75562
195	4.55999	3.18305	1.8061
196	4.58658	3.22131	1.85603
197	4.61177	3.25859	1.9054
198	4.63556	3.29487	1.95419
199	4.65793	3.33015	2.00238
200	4.67889	3.36442	2.04996
201	4.69842	3.39767	2.09691
202	4.71652	3.42987	2.14323
203	4.73318	3.46104	2.18889
204	4.7484	3.49115	2.23389
205	4.76218	3.52019	2.27821
206	4.7745	3.54817	2.32183
207	4.78537	3.57506	2.36475
208	4.79478	3.60086	2.40694
209	4.80274	3.62557	2.44841
210	4.80922	3.64917	2.48912
211	4.81425	3.67166	2.52908
212	4.8178	3.69304	2.56827
213	4.81989	3.71329	2.60668
214	4.82052	3.7324	2.64429
215	4.81967	3.75038	2.68109
216	4.81735	3.76722	2.71708
217	4.81357	3.78291	2.75225
218	4.80832	3.79745	2.78657
219	4.80161	3.81083	2.82004
220	4.79343	3.82305	2.85266
221	4.7838	3.8341	2.88441
222	4.7727	3.84399	2.91527
223	4.76016	3.85271	2.94525
224	4.74616	3.86025	2.97434
225	4.73072	3.86662	3.00251
226	4.71383	3.87181	3.02978
227	4.69551	3.87582	3.05612
228	4.67576	3.87864	3.08152
229	4.65784	3.88331	3.10877
230	4.63949	3.88803	3.13656
231	4.61974	3.89156	3.16338
232	4.59857	3.89391	3.18925
233	4.57601	3.89507	3.21414
234	4.55205	3.89505	3.23805
235	4.5267	3.89384	3.26098
236	4.49997	3.89144	3.28291
237	4.47188	3.88786	3.30385
238	4.44242	3.8831	3.32377
239	4.41161	3.87715	3.34269
240	4.37945	3.87002	3.36058
241	4.34596	3.86171	3.37745
242	4.31115	3.85222	3.3933
243	4.27502	3.84157	3.40811
244	4.2376	3.82974	3.42188
245	4.19888	3.81674	3.43461
246	4.15888	3.80259	3.44629
247	4.11761	3.78727	3.45693
248	4.07509	3.7708	3.46651
249	4.03133	3.75318	3.47503
250	3.98634	3.73442	3.4825
251	3.94014	3.71452	3.4889
252	3.89274	3.69349	3.49425
253	3.84415	3.67134	3.49852
254	3.79439	3.64806	3.50174
255	3.74347	3.62368	3.50388
256	3.69142	3.59819	3.50496
257	3.63824	3.5716	3.50497
258	3.58395	3.54393	3.50391
259	3.52857	3.51518	3.50179
260	3.48658	3.49985	3.51313
261	3.45897	3.49888	3.53879
262	3.43031	3.49684	3.56337
263	3.40059	3.49373	3.58687
264	3.36985	3.48956	3.60928
265	3.33807	3.48433	3.63058
266	3.30528	3.47803	3.65079
267	3.27149	3.47068	3.66987
268	3.23669	3.46227	3.68785
269	3.20091	3.4528	3.70469
270	3.16416	3.44229	3.72041
271	3.12644	3.43072	3.735
272	3.08777	3.41811	3.74845
273	3.04816	3.40446	3.76075
274	3.00762	3.38977	3.77191
275	2.96616	3.37404	3.78193
276	2.9238	3.35729	3.79079
277	2.88055	3.33952	3.79849
278	2.83642	3.32073	3.80504
279	2.79143	3.30093	3.81043
280	2.74559	3.28012	3.81466
281	2.69891	3.25832	3.81772
282	2.65141	3.23552	3.81963
283	2.6031	3.21173	3.82037
284	2.554	3.18697	3.81994
285	2.50412	3.16124	3.81836
286	2.45348	3.13454	3.81561
287	2.40209	3.10689	3.81169
288	2.34997	3.0783	3.80662
289	2.29713	3.04876	3.80039
290	2.2436	3.0183	3.79299
291	2.18938	2.98691	3.78445
292	2.13449	2.95462	3.77475
293	2.07896	2.92143	3.7639
294	2.02278	2.88734	3.7519
295	1.966	2.85238	3.73877
296	1.90861	2.81655	3.72449
297	1.85065	2.77986	3.70908
298	1.84112	2.7913	3.74149
299	1.84352	2.81439	3.78526
300	1.84536	2.83662	3.82788
301	1.84663	2.85799	3.86934
302	1.84735	2.87848	3.90962
303	1.8475	2.8981	3.9487
304	1.84709	2.91684	3.98659
305	1.84611	2.93469	4.02326
306	1.84458	2.95164	4.0587
307	1.84248	2.96769	4.09291
308	1.83982	2.98285	4.12587
309	1.8366	2.99709	4.15757
310	1.83282	3.01042	4.18801
311	1.82849	3.02283	4.21717
312	1.82359	3.03432	4.24505
313	1.81814	3.04489	4.27163
314	1.81214	3.05453	4.29691
315	1.80558	3.06324	4.32089
316	1.79848	3.07101	4.34355
317	1.79083	3.07785	4.36488
318	1.78263	3.08376	4.38489
319	1.77389	3.08872	4.40356
320	1.7646	3.09274	4.42088
321	1.75478	3.09582	4.43686
322	1.74443	3.09796	4.45149
323	1.73354	3.09916	4.46477
324	1.72213	3.09941	4.47668
325	1.71019	3.09871	4.48723
326	1.69773	3.09707	4.49642
327	1.68476	3.09449	4.50423
328	1.67127	3.09097	4.51067
329	1.65727	3.0865	4.51574
330	1.64277	3.0811	4.51943
331	1.62776	3.07475	4.52175
332	1.61226	3.06747	4.52268
333	1.59627	3.05926	4.52225
334	1.5798	3.05011	4.52043
335	1.56284	3.04004	4.51723
336	1.5454	3.02903	4.51266
337	1.5275	3.01711	4.50672
338	1.50913	3.00427	4.4994
339	1.4903	2.99051	4.49071
340	1.47101	2.97584	4.48066
341	1.45128	2.96026	4.46924
342	1.43111	2.94378	4.45646
343	1.4105	2.92641	4.44232
344	1.38946	2.90814	4.42682
345	1.368	2.88899	4.40998
346	1.34612	2.86896	4.3918
347	1.32383	2.84805	4.37228
348	1.30113	2.82628	4.35142
349	1.27805	2.80364	4.32924
350	1.25457	2.78016	4.30574
351	1.23071	2.75582	4.28093
352	1.20647	2.73065	4.25482
353	1.18187	2.70464	4.22741
354	1.15691	2.67781	4.19871
355	1.13159	2.65016	4.16873
356	1.10593	2.62171	4.13749
357	1.07993	2.59246	4.10498
358	1.05361	2.56242	4.07122
359	1.02696	2.53159	4.03623
360	1	2.5	4

## Sheet: Fig4c
Angular values (unit = º)	Radial values for red line (α,α')=(0.38, 0)	Radial values for gray line (α,α')=(−0.02, 0)	Radial values for blue line (α,α')=(−0.42, 0)
0	0.6	0.4	0.2
1	0.59729	0.39797	0.19864
2	0.59439	0.39581	0.19722
3	0.59132	0.39353	0.19575
4	0.58806	0.39114	0.19421
5	0.58463	0.38862	0.19261
6	0.58102	0.38599	0.19096
7	0.57723	0.38323	0.18924
8	0.57326	0.38037	0.18747
9	0.56912	0.37738	0.18564
10	0.56481	0.37428	0.18376
11	0.56032	0.37107	0.18182
12	0.55567	0.36774	0.17982
13	0.55084	0.3643	0.17777
14	0.54585	0.36076	0.17566
15	0.54069	0.3571	0.1735
16	0.53536	0.35333	0.17129
17	0.52988	0.34945	0.16903
18	0.52423	0.34547	0.16671
19	0.51842	0.34138	0.16435
20	0.51245	0.33719	0.16193
21	0.50633	0.3329	0.15946
22	0.50006	0.3285	0.15695
23	0.49363	0.32401	0.15439
24	0.48705	0.31941	0.15178
25	0.48032	0.31472	0.14912
26	0.47345	0.30993	0.14642
27	0.46643	0.30505	0.14368
28	0.45927	0.30008	0.14089
29	0.45197	0.29501	0.13806
30	0.44453	0.28986	0.13518
31	0.43696	0.28461	0.13227
32	0.42925	0.27928	0.12931
33	0.42141	0.27387	0.12632
34	0.41345	0.26837	0.12328
35	0.40536	0.26279	0.12021
36	0.39714	0.25712	0.11711
37	0.38881	0.25138	0.11396
38	0.38035	0.24557	0.11079
39	0.37178	0.23968	0.10757
40	0.3631	0.23371	0.10433
41	0.35431	0.22768	0.10105
42	0.3454	0.22157	0.09775
43	0.3364	0.2154	0.09441
44	0.32729	0.20917	0.09104
45	0.31808	0.20286	0.08765
46	0.30877	0.1965	0.08423
47	0.29937	0.19008	0.08079
48	0.28988	0.1836	0.07731
49	0.2811	0.17783	0.07457
50	0.2729	0.17271	0.07252
51	0.26462	0.16753	0.07045
52	0.25625	0.16231	0.06836
53	0.24781	0.15703	0.06625
54	0.23929	0.1517	0.06411
55	0.2307	0.14633	0.06196
56	0.22204	0.14092	0.05979
57	0.21332	0.13546	0.0576
58	0.20453	0.12996	0.05539
59	0.19567	0.12442	0.05317
60	0.18676	0.11884	0.05092
61	0.17778	0.11323	0.04867
62	0.16876	0.10758	0.0464
63	0.15968	0.1019	0.04411
64	0.15056	0.09619	0.04181
65	0.14139	0.09044	0.0395
66	0.13217	0.08468	0.03718
67	0.12292	0.07888	0.03484
68	0.11363	0.07306	0.0325
69	0.1043	0.06722	0.03014
70	0.09494	0.06136	0.02778
71	0.08555	0.05548	0.02541
72	0.07614	0.04958	0.02303
73	0.0667	0.04367	0.02064
74	0.05725	0.03775	0.01825
75	0.04777	0.03181	0.01585
76	0.03828	0.02586	0.01344
77	0.02878	0.01991	0.01103
78	0.01927	0.01395	0.00862
79	0.00976	0.00798	0.00621
80	0.0078	0.00957	0.01133
81	0.01342	0.01874	0.02405
82	0.01904	0.0279	0.03675
83	0.02465	0.03705	0.04945
84	0.03026	0.04619	0.06213
85	0.03585	0.05532	0.07479
86	0.04143	0.06443	0.08743
87	0.04701	0.07352	0.10004
88	0.05256	0.08259	0.11262
89	0.0581	0.09164	0.12517
90	0.06363	0.10065	0.13768
91	0.06913	0.10964	0.15014
92	0.07461	0.11859	0.16256
93	0.08007	0.1275	0.17493
94	0.08551	0.13638	0.18725
95	0.09092	0.14522	0.19951
96	0.0963	0.15401	0.21171
97	0.10165	0.16275	0.22385
98	0.10698	0.17145	0.23592
99	0.11227	0.18009	0.24791
100	0.11752	0.18868	0.25983
101	0.12274	0.19721	0.27167
102	0.12792	0.20568	0.28343
103	0.13306	0.21408	0.2951
104	0.13817	0.22243	0.30669
105	0.14323	0.2307	0.31818
106	0.14824	0.23891	0.32957
107	0.15321	0.24704	0.34086
108	0.15814	0.25509	0.35205
109	0.16302	0.26307	0.36313
110	0.16784	0.27097	0.3741
111	0.17262	0.27879	0.38495
112	0.17734	0.28652	0.39569
113	0.18201	0.29416	0.40631
114	0.18662	0.30171	0.4168
115	0.19118	0.30918	0.42717
116	0.19568	0.31654	0.43741
117	0.20012	0.32381	0.44751
118	0.20299	0.32948	0.45597
119	0.20542	0.33467	0.46393
120	0.20779	0.33977	0.47174
121	0.2101	0.34475	0.47941
122	0.21234	0.34964	0.48693
123	0.21452	0.35441	0.49431
124	0.21664	0.35908	0.50153
125	0.21869	0.36364	0.5086
126	0.22067	0.36809	0.51552
127	0.22258	0.37243	0.52228
128	0.22443	0.37665	0.52888
129	0.22621	0.38076	0.53532
130	0.22791	0.38475	0.54159
131	0.22955	0.38863	0.54771
132	0.23112	0.39239	0.55365
133	0.23262	0.39603	0.55943
134	0.23405	0.39954	0.56503
135	0.23541	0.40294	0.57047
136	0.2367	0.40621	0.57573
137	0.23791	0.40936	0.58081
138	0.23905	0.41238	0.58572
139	0.24012	0.41528	0.59045
140	0.24111	0.41805	0.59499
141	0.24203	0.4207	0.59936
142	0.24288	0.42322	0.60355
143	0.24366	0.4256	0.60755
144	0.24436	0.42786	0.61137
145	0.24498	0.42999	0.615
146	0.24553	0.43199	0.61844
147	0.24601	0.43385	0.62169
148	0.24641	0.43558	0.62476
149	0.24673	0.43718	0.62763
150	0.24699	0.43865	0.63032
151	0.24716	0.43998	0.63281
152	0.24726	0.44118	0.63511
153	0.24729	0.44225	0.63721
154	0.24724	0.44318	0.63912
155	0.24711	0.44397	0.64084
156	0.24691	0.44463	0.64236
157	0.24663	0.44516	0.64369
158	0.24628	0.44555	0.64482
159	0.24585	0.4458	0.64575
160	0.24535	0.44592	0.64649
161	0.24478	0.4459	0.64702
162	0.24413	0.44575	0.64737
163	0.2434	0.44546	0.64751
164	0.2426	0.44503	0.64746
165	0.24173	0.44447	0.64721
166	0.24078	0.44377	0.64676
167	0.23976	0.44294	0.64612
168	0.23867	0.44198	0.64528
169	0.2375	0.44087	0.64424
170	0.23627	0.43964	0.64301
171	0.23496	0.43827	0.64158
172	0.23357	0.43677	0.63996
173	0.23212	0.43513	0.63814
174	0.2306	0.43336	0.63613
175	0.229	0.43146	0.63392
176	0.22734	0.42943	0.63152
177	0.22561	0.42727	0.62892
178	0.22381	0.42497	0.62614
179	0.22194	0.42255	0.62316
180	0.22	0.42	0.62
181	0.2205	0.41982	0.61915
182	0.22094	0.41952	0.61811
183	0.2213	0.41909	0.61688
184	0.2216	0.41853	0.61546
185	0.22184	0.41784	0.61385
186	0.222	0.41703	0.61206
187	0.2221	0.41609	0.61008
188	0.22213	0.41502	0.60792
189	0.22209	0.41383	0.60557
190	0.22198	0.41251	0.60303
191	0.22181	0.41106	0.60032
192	0.22157	0.40949	0.59742
193	0.22126	0.4078	0.59433
194	0.22088	0.40598	0.59107
195	0.22044	0.40403	0.58763
196	0.21993	0.40197	0.584
197	0.21935	0.39978	0.5802
198	0.21871	0.39747	0.57623
199	0.218	0.39504	0.57207
200	0.21722	0.39248	0.56775
201	0.21638	0.38981	0.56325
202	0.21547	0.38702	0.55857
203	0.21449	0.38411	0.55373
204	0.21345	0.38109	0.54872
205	0.21235	0.37795	0.54355
206	0.21118	0.37469	0.5382
207	0.20995	0.37132	0.5327
208	0.20865	0.36784	0.52703
209	0.20729	0.36424	0.5212
210	0.20586	0.36053	0.51521
211	0.20437	0.35672	0.50906
212	0.20282	0.35279	0.50276
213	0.20121	0.34876	0.49631
214	0.19954	0.34462	0.4897
215	0.19781	0.34038	0.48295
216	0.19601	0.33603	0.47605
217	0.19416	0.33158	0.469
218	0.19224	0.32703	0.46181
219	0.19027	0.32238	0.45448
220	0.18824	0.31763	0.44701
221	0.18616	0.31278	0.43941
222	0.18401	0.30784	0.43167
223	0.18181	0.30281	0.4238
224	0.17956	0.29768	0.4158
225	0.17725	0.29246	0.40768
226	0.17489	0.28716	0.39943
227	0.17247	0.28176	0.39106
228	0.17	0.27628	0.38257
229	0.16643	0.2697	0.37297
230	0.16164	0.26184	0.36203
231	0.15681	0.2539	0.35099
232	0.15193	0.24588	0.33984
233	0.147	0.23779	0.32858
234	0.14203	0.22963	0.31723
235	0.13701	0.2214	0.30578
236	0.13196	0.2131	0.29423
237	0.12686	0.20473	0.2826
238	0.12172	0.1963	0.27088
239	0.11655	0.18781	0.25908
240	0.11134	0.17927	0.24719
241	0.1061	0.17067	0.23524
242	0.10083	0.16202	0.22321
243	0.09552	0.15332	0.21111
244	0.09019	0.14457	0.19895
245	0.08483	0.13578	0.18673
246	0.07944	0.12694	0.17445
247	0.07403	0.11807	0.16212
248	0.06859	0.10916	0.14974
249	0.06314	0.10022	0.13731
250	0.05766	0.09125	0.12484
251	0.05217	0.08225	0.11234
252	0.04666	0.07323	0.09979
253	0.04114	0.06418	0.08722
254	0.03561	0.05512	0.07463
255	0.03006	0.04603	0.06201
256	0.0245	0.03694	0.04937
257	0.01894	0.02783	0.03671
258	0.01337	0.01871	0.02405
259	0.0078	0.00959	0.01137
260	0.01119	0.00942	0.00766
261	0.02361	0.0183	0.01299
262	0.03603	0.02717	0.01831
263	0.04843	0.03603	0.02363
264	0.06082	0.04488	0.02895
265	0.07319	0.05372	0.03425
266	0.08554	0.06254	0.03954
267	0.09786	0.07134	0.04483
268	0.11015	0.08012	0.05009
269	0.12241	0.08888	0.05535
270	0.13463	0.09761	0.06058
271	0.14681	0.10631	0.0658
272	0.15895	0.11497	0.071
273	0.17104	0.12361	0.07618
274	0.18307	0.1322	0.08133
275	0.19505	0.14075	0.08646
276	0.20697	0.14926	0.09156
277	0.21883	0.15773	0.09663
278	0.23062	0.16615	0.10168
279	0.24234	0.17451	0.10669
280	0.25398	0.18283	0.11167
281	0.26555	0.19109	0.11662
282	0.27704	0.19928	0.12153
283	0.28844	0.20742	0.1264
284	0.29976	0.2155	0.13124
285	0.31098	0.22351	0.13604
286	0.32211	0.23145	0.14079
287	0.33315	0.23932	0.1455
288	0.34408	0.24712	0.15017
289	0.3549	0.25485	0.15479
290	0.36562	0.26249	0.15936
291	0.37622	0.27006	0.16389
292	0.38672	0.27754	0.16837
293	0.39709	0.28494	0.17279
294	0.40734	0.29225	0.17716
295	0.41747	0.29948	0.18148
296	0.42747	0.30661	0.18574
297	0.43734	0.31365	0.18995
298	0.44552	0.31902	0.19253
299	0.45318	0.32392	0.19467
300	0.46069	0.32872	0.19675
301	0.46807	0.33342	0.19876
302	0.47531	0.33802	0.20072
303	0.4824	0.34251	0.20262
304	0.48935	0.3469	0.20445
305	0.49614	0.35118	0.20623
306	0.50279	0.35536	0.20794
307	0.50928	0.35943	0.20958
308	0.51562	0.36339	0.21116
309	0.52179	0.36724	0.21268
310	0.52782	0.37098	0.21414
311	0.53367	0.3746	0.21552
312	0.53937	0.37811	0.21685
313	0.5449	0.3815	0.2181
314	0.55027	0.38478	0.21929
315	0.55547	0.38794	0.22041
316	0.5605	0.39099	0.22147
317	0.56536	0.39391	0.22246
318	0.57005	0.39671	0.22338
319	0.57456	0.3994	0.22423
320	0.5789	0.40196	0.22502
321	0.58306	0.4044	0.22573
322	0.58704	0.40671	0.22638
323	0.59085	0.4089	0.22696
324	0.59448	0.41097	0.22747
325	0.59792	0.41291	0.22791
326	0.60118	0.41473	0.22828
327	0.60426	0.41642	0.22858
328	0.60716	0.41798	0.22881
329	0.60987	0.41942	0.22897
330	0.61239	0.42073	0.22906
331	0.61473	0.42191	0.22908
332	0.61688	0.42296	0.22904
333	0.61884	0.42388	0.22892
334	0.62062	0.42467	0.22873
335	0.6222	0.42534	0.22847
336	0.6236	0.42587	0.22815
337	0.6248	0.42628	0.22775
338	0.62582	0.42655	0.22729
339	0.62664	0.4267	0.22675
340	0.62728	0.42671	0.22615
341	0.62772	0.4266	0.22547
342	0.62797	0.42635	0.22473
343	0.62803	0.42598	0.22392
344	0.6279	0.42547	0.22304
345	0.62758	0.42484	0.2221
346	0.62707	0.42408	0.22109
347	0.62636	0.42318	0.22
348	0.62547	0.42216	0.21886
349	0.62438	0.42101	0.21764
350	0.62311	0.41973	0.21636
351	0.62164	0.41833	0.21501
352	0.61998	0.41679	0.2136
353	0.61814	0.41513	0.21212
354	0.61611	0.41335	0.21058
355	0.61389	0.41143	0.20898
356	0.61148	0.40939	0.20731
357	0.60889	0.40723	0.20557
358	0.60611	0.40494	0.20378
359	0.60315	0.40253	0.20192
360	0.6	0.4	0.2
